# Supplementary material for: Enhancing the functionality of a microscale bioreactor system as an industrial process development tool for mammalian perfusion culture
Source: Biotechnol Bioeng. 2019 Feb 20;116(6):1315–25. doi: 10.1002/bit.26946 (PMC6593443; doi:10.1002/bit.26946)
Supplement: Supplementary file 6 — Supporting information [file BIT-116-1315-s006.xlsx]

## Sheet: Development fig 1 counts
	Viability	Total cells	Viable cells	Starting Volume	Starting Conc
	(%)	/ml (x10^6)	/ml (x10^6)	(ml)	/ml (x10^6)
15min settle 1-1	97.5106	1.9844	1.935	15	6.09
15min settle 1-2	96.7802	1.6975	1.6428	15	6.09
15min settle 2-1	98.3041	1.7353	1.7059	15	6.09
15min settle 2-2	97.3751	1.2413	1.2088	15	6.09
15min settle 3-1	95.0062	0.842	0.7999	15	6.09
15min settle 3-2	95.9313	1.1625	1.1152	15	6.09
20 min settle 1-1	98.4868	0.8336	0.8209	15	6.09
20 min settle 1-2	97.9566	0.823	0.8062	15	6.09
20 min settle 1-3	97.4388	0.9439	0.9197	15	6.09
20 min settle 2-1	98.0938	0.7169	0.7032	15	6.09
20 min settle 2-2	96.875	0.6727	0.6517	15	6.09
20 min settle 2-3	96.9208	0.7169	0.6948	15	6.09
20 min settle 3-1	97.0255	0.7421	0.72	15	6.09
20 min settle 3-2	97.2277	0.5309	0.5161	15	6.09
20 min settle 3-3	98.4402	0.6065	0.5971	15	6.09
25 min settle 1-1	95.8209	0.3522	0.3375	15	6.09
25 min settle 1-2	95.8333	0.4541	0.4352	15	6.09
25 min settle 1-3	97.541	0.6412	0.6255	15	6.09
25 min settle 2-1	94.1176	0.1609	0.1514	15	6.09
25 min settle 2-2	96.7611	0.2597	0.2513	15	6.09
25 min settle 2-3	96.5839	0.3385	0.327	15	6.09
25 min settle 3-1	91.6084	0.1504	0.1378	15	6.09
25 min settle 3-2	94.7826	0.2418	0.2292	15	6.09
25 min settle 3-3	98.2955	0.3701	0.3638	15	6.09
30 min settle 1-1	90.1235	0.08511	0.07671	15	6.09
30 min settle 1-2	96.4029	0.1462	0.1409	15	6.09
30 min settle 1-3	96.5116	0.2713	0.2618	15	6.09
30 min settle 2-1	94.382	0.09351	0.08831	15	6.09
30 min settle 2-2	95.9459	0.1557	0.1493	15	6.09
30 min settle 2-3	97.1429	0.2208	0.2145	15	6.09
30 min settle 3-1	97.8979	0.3501	0.3427	15	6.09
30 min settle 3-2	97.1429	0.3312	0.3217	15	6.09
30 min settle 3-3	96.1131	0.2975	0.286	15	6.09

## Sheet: Microscale DO and pH online
EXP1														EXP2A													EXP2B
Date Time	CS2-1-dO	CS2-2-dO	CS2-3-dO	CS2-4-dO	CS2-5-dO	CS2-6-dO	CS2-1-pH	CS2-2-pH	CS2-3-pH	CS2-4-pH	CS2-5-pH	CS2-6-pH		Time		CS1-2 - pH	CS1-3 - pH	CS1-4 - pH		CS1-6 - pH		CS2-2 - pH	CS2-3 - pH	CS2-4 - pH		CS2-6 - pH	Time (hours)	CS1-1 - DO	CS1-2 - DO	CS1-3 - DO	CS1-4 - DO	CS1-5 - DO	CS1-6 - DO	CS2-1 - DO	CS2-2 - DO	CS2-3 - DO	CS2-4 - DO	CS2-5 - DO	CS2-6 - DO
2016-11-04 11:27:00	72.19	71.49	71.74	72.06	72.45	73.24	7.3	7.3	7.3	7.3	7.3	7.3		0.920833						7.58							0.920556						103.53
2016-11-04 11:28:00														0.921389													0.921111					103.22
2016-11-04 11:29:00											7.31			0.922222				7.58									0.921944				102.71
2016-11-04 11:30:00														0.922778			7.55										0.9225			102.81
2016-11-04 11:31:00							7.3				7.3			0.923611		7.54											0.923333		102
2016-11-04 11:32:00							7.29							0.924444													0.923889	104.46
2016-11-04 11:33:00														0.935												7.62	0.934444												195.17
2016-11-04 11:34:00							7.3			7.3				0.935556													0.935278											200
2016-11-04 11:35:00										7.29				0.936389										7.6			0.935833										163.85
2016-11-04 11:36:00														0.936944									7.66				0.936667									199.39
2016-11-04 11:37:00							7.3	7.3	7.3	7.29				0.937778								7.58					0.937222								141.81
2016-11-04 11:38:00														0.939167													0.938889							145.63
2016-11-04 11:39:00							7.29	7.29	7.29	7.3				0.945278						7.57							0.945278						102.71
2016-11-04 11:40:00							7.29	7.3	7.3	7.29				0.946111													0.945833					102.3
2016-11-04 11:41:00														0.946667				7.58									0.946389				102
2016-11-04 11:42:00							7.3	7.29	7.3	7.3		7.3		0.9475			7.54										0.947222			102
2016-11-04 11:43:00								7.3	7.29	7.29		7.29		0.948056		7.54											0.947778		101.29
2016-11-04 11:44:00														0.948889													0.948611	103.53
2016-11-04 11:45:00							7.3	7.29	7.3	7.3		7.29		0.959444												7.63	0.959167												200
2016-11-04 11:46:00							7.29	7.3	7.29			7.3		0.96													0.959722											200
2016-11-04 11:47:00														0.961667										7.6			0.961389										165.37
2016-11-04 11:48:00				72.06				7.3		7.3		7.3		0.962222									7.66				0.961944									200
2016-11-04 11:49:00												7.29		0.963056								7.59					0.9625								139.77
2016-11-04 11:50:00				71.04			7.29	7.29		7.29				0.963611													0.963333							144.98
2016-11-04 11:51:00						73.24	7.3	7.3	7.29					0.970556						7.57							0.970278						102.25
2016-11-04 11:52:00														0.971111													0.970833					101.55
2016-11-04 11:53:00		71.49				72.13	7.29	7.29	7.3		7.3			0.971944				7.57									0.971389				101.24
2016-11-04 11:54:00		70.47	71.74				7.29		7.29		7.29			0.9725			7.54										0.972222			101.55
2016-11-04 11:55:00														0.973333		7.53											0.973056		100.84
2016-11-04 11:56:00			70.66		72.45		7.3							0.973889													0.973611	103.07
2016-11-04 11:57:00					71.42									0.984444												7.65	0.984167												200
2016-11-04 11:58:00														0.985278													0.985											200
2016-11-04 11:59:00							7.3							0.986667										7.59			0.986389										168.24
2016-11-04 12:00:00														0.987222									7.68				0.986944									200
2016-11-04 12:01:00							7.31	7.29			7.29			0.988056								7.58					0.9875								138.97
2016-11-04 12:02:00								7.3			7.3			0.988611													0.988333							145.26
2016-11-04 12:03:00														0.995556						7.56							0.995278						101.63
2016-11-04 12:04:00								7.3			7.3			0.996389													0.995833					101.33
2016-11-04 12:05:00								7.31	7.29		7.29			0.996944				7.56									0.996667				101.13
2016-11-04 12:06:00														0.9975			7.54										0.997222			101.13
2016-11-04 12:07:00									7.3					0.998333		7.53											0.998056		100.73
2016-11-04 12:08:00		70.47									7.29			0.999167													0.998611	102.85
2016-11-04 12:09:00														1.00972												7.65	1.00944												200
2016-11-04 12:10:00		71.55							7.3		7.3			1.01028													1.01											200
2016-11-04 12:11:00											7.29			1.01167										7.6			1.01139										171.62
2016-11-04 12:12:00			70.66				7.31		7.31	7.29				1.0125									7.67				1.01222									200
2016-11-04 12:13:00			71.74				7.32			7.3				1.01306								7.57					1.01278								139.07
2016-11-04 12:14:00														1.01389													1.01361							146.19
2016-11-04 12:15:00				71.04			7.31			7.31	7.29			1.02056						7.56							1.02056						101.42
2016-11-04 12:16:00				72.06					7.31		7.3			1.02139													1.02111					101.12
2016-11-04 12:17:00														1.02194				7.56									1.02167				100.72
2016-11-04 12:18:00									7.32					1.02278			7.54										1.0225			100.92
2016-11-04 12:19:00									7.31		7.3			1.02361		7.52											1.02306		100.42
2016-11-04 12:20:00														1.02417													1.02389	102.34
2016-11-04 12:21:00					71.42						7.31	7.29		1.03472												7.65	1.03444												200
2016-11-04 12:22:00					72.45							7.3		1.03556													1.035											200
2016-11-04 12:23:00										7.31				1.03667										7.6			1.03667										176.17
2016-11-04 12:24:00										7.32		7.3		1.0375									7.67				1.03722									200
2016-11-04 12:25:00														1.03806								7.58					1.03778								139.22
2016-11-04 12:26:00										7.31	7.31	7.31		1.03889													1.03861							147.01
2016-11-04 12:27:00											7.32			1.04611						7.55							1.04583						101.57
2016-11-04 12:28:00														1.04667													1.04639					101.27
2016-11-04 12:29:00											7.32			1.0475				7.55									1.04694				100.76
2016-11-04 12:30:00											7.31			1.04806			7.54										1.04778			100.86
2016-11-04 12:31:00														1.04889		7.52											1.04833		100.46
2016-11-04 12:32:00							7.31	7.31		7.31	7.32			1.04944													1.04917	102.08
2016-11-04 12:33:00											7.31			1.06												7.65	1.05972												200
2016-11-04 12:34:00							7.3	7.3		7.32				1.06083													1.06028											200
2016-11-04 12:35:00							7.31	7.31		7.31				1.06139										7.6			1.06111										180.98
2016-11-04 12:36:00														1.06222									7.68				1.06167									200
2016-11-04 12:37:00							7.3	7.31	7.31					1.06278								7.57					1.0625								140.52
2016-11-04 12:38:00								7.3	7.3					1.06417													1.06389							147.69
2016-11-04 12:39:00														1.07111						7.56							1.07083						101.09
2016-11-04 12:40:00														1.07167													1.07139					101.09
2016-11-04 12:41:00														1.0725				7.55									1.07194				100.69
2016-11-04 12:42:00														1.07306			7.54										1.07278			100.79
2016-11-04 12:43:00										7.31				1.07389		7.54											1.07333		100.39
2016-11-04 12:44:00														1.07444													1.07417	101.8
2016-11-04 12:45:00										7.3				1.085												7.65	1.08472												200
2016-11-04 12:46:00										7.31				1.08583													1.08556											200
2016-11-04 12:47:00														1.08639										7.59			1.08611										183.65
2016-11-04 12:48:00										7.3				1.08722									7.67				1.08694									200
2016-11-04 12:49:00														1.08778								7.57					1.0875								140.62
2016-11-04 12:50:00														1.08861													1.08833							148.56
2016-11-04 12:51:00														1.09639						7.56							1.09611						100.99
2016-11-04 12:52:00											7.31			1.09694													1.09667					100.68
2016-11-04 12:53:00		71.55					7.3							1.09778				7.55									1.09722				100.29
2016-11-04 12:54:00		70.54					7.29	7.3			7.3			1.09833			7.55										1.09806			100.39
2016-11-04 12:55:00														1.09917		7.54											1.09861		100.19
2016-11-04 12:56:00							7.29	7.29						1.09972													1.09944	100.89
2016-11-04 12:57:00							7.3	7.3				7.31		1.11056												7.64	1.11												200
2016-11-04 12:58:00														1.11111													1.11083											200
2016-11-04 12:59:00							7.29	7.29			7.3	7.3		1.11194										7.6			1.11139										185.4
2016-11-04 13:00:00								7.3			7.31			1.1125									7.67				1.11222									200
2016-11-04 13:01:00														1.11333								7.56					1.11278								140.82
2016-11-04 13:02:00								7.29			7.3			1.11444													1.11444							148.82
2016-11-04 13:03:00														1.12139						7.57							1.12111						100.37
2016-11-04 13:04:00								7.3	7.3					1.12222													1.12167					100.76
2016-11-04 13:05:00	72.19						7.29	7.29	7.29					1.12278				7.57									1.1225				100.17
2016-11-04 13:06:00														1.12361			7.57										1.12306			100.37
2016-11-04 13:07:00	71.17						7.3	7.29	7.3	7.3				1.12417		7.54											1.12389		100.07
2016-11-04 13:08:00			71.74	72.06			7.29	7.3		7.29				1.125													1.12444	100.27
2016-11-04 13:09:00														1.13556												7.64	1.13528												200
2016-11-04 13:10:00			70.72	70.98				7.29	7.3	7.3				1.13611													1.13583											200
2016-11-04 13:11:00									7.29	7.3				1.13694										7.6			1.13667										186.75
2016-11-04 13:12:00														1.1375									7.66				1.13722									200
2016-11-04 13:13:00								7.29		7.29				1.13833								7.57					1.13806								140.57
2016-11-04 13:14:00														1.13889													1.13861							149.39
2016-11-04 13:15:00								7.3		7.3				1.14667						7.56							1.14639						99.6
2016-11-04 13:16:00								7.29		7.29				1.1475													1.14694					100
2016-11-04 13:17:00														1.14806				7.57									1.14778				99.5
2016-11-04 13:18:00										7.3				1.14889			7.57										1.14833			99.9
2016-11-04 13:19:00										7.29				1.14944		7.53											1.14917		99.41
2016-11-04 13:20:00														1.15028													1.14972	99.31
2016-11-04 13:21:00										7.3	7.3			1.16083												7.63	1.16028												200
2016-11-04 13:22:00											7.29			1.16139													1.16111											200
2016-11-04 13:23:00										7.29				1.16222										7.59			1.16167										187.79
2016-11-04 13:24:00														1.16278									7.66				1.1625									200
2016-11-04 13:25:00														1.16361								7.56					1.16306								141.03
2016-11-04 13:26:00										7.29		7.3		1.16417													1.16389							149.41
2016-11-04 13:27:00										7.3		7.29		1.17194						7.56							1.17167						98.79
2016-11-04 13:28:00														1.17278													1.17222					99.18
2016-11-04 13:29:00										7.29	7.29	7.29		1.17333				7.55									1.17306				98.88
2016-11-04 13:30:00					72.45						7.3	7.3		1.17417			7.57										1.17361			99.08
2016-11-04 13:31:00														1.17472		7.54											1.17444		98.69
2016-11-04 13:32:00					71.42						7.29	7.29		1.17556													1.175	98.5
2016-11-04 13:33:00														1.18611												7.64	1.18556												200
2016-11-04 13:34:00											7.3			1.18667													1.18639											200
2016-11-04 13:35:00											7.29			1.1875										7.58			1.18694										188.97
2016-11-04 13:36:00														1.18806									7.66				1.18778									200
2016-11-04 13:37:00														1.18889								7.56					1.18833								140.97
2016-11-04 13:38:00														1.18944													1.18917							149.36
2016-11-04 13:39:00														1.19722						7.56							1.19694						97.95
2016-11-04 13:40:00								7.29						1.19778													1.1975					98.43
2016-11-04 13:41:00											7.29			1.19861				7.56									1.19833				98.14
2016-11-04 13:42:00		70.54						7.28						1.19917			7.58										1.19889			98.52
2016-11-04 13:43:00		69.48					7.29	7.29			7.3			1.2		7.53											1.19972		98.04
2016-11-04 13:44:00														1.20056													1.20028	97.66
2016-11-04 13:45:00							7.28				7.29			1.21056												7.64	1.21028												200
2016-11-04 13:46:00							7.29							1.21139													1.21111											200
2016-11-04 13:47:00														1.21194										7.59			1.21167										189.94
2016-11-04 13:48:00							7.28							1.21278									7.66				1.2125									200
2016-11-04 13:49:00														1.21333								7.55					1.21306								141.24
2016-11-04 13:50:00							7.29			7.29				1.21472													1.21444							148.7
2016-11-04 13:51:00							7.29	7.29		7.28				1.22222						7.55							1.22194						97.43
2016-11-04 13:52:00														1.22306													1.2225					97.91
2016-11-04 13:53:00							7.28	7.28		7.29				1.22361				7.56									1.22333				97.53
2016-11-04 13:54:00							7.29	7.29						1.22444			7.59										1.22389			98.1
2016-11-04 13:55:00														1.225		7.53											1.22472		97.34
2016-11-04 13:56:00							7.28							1.22583													1.22528	96.77
2016-11-04 13:57:00														1.23639												7.63	1.23611												200
2016-11-04 13:58:00							7.29							1.23694													1.23667											200
2016-11-04 13:59:00							7.28							1.23778										7.59			1.2375										190.36
2016-11-04 14:00:00														1.23833									7.66				1.23806									200
2016-11-04 14:01:00							7.29	7.29						1.23917								7.55					1.23889								141.11
2016-11-04 14:02:00	71.17							7.28			7.29			1.23972													1.23944							148.87
2016-11-04 14:03:00														1.24722						7.56							1.24694						96.8
2016-11-04 14:04:00	70.16							7.28			7.3			1.24806													1.2475					97.47
2016-11-04 14:05:00							7.29	7.29			7.29			1.24861				7.55									1.24833				97.09
2016-11-04 14:06:00														1.24944			7.58										1.24889			97.47
2016-11-04 14:07:00							7.28	7.29						1.25		7.51											1.24972		96.8
2016-11-04 14:08:00														1.25083													1.25028	96.23
2016-11-04 14:09:00							7.28	7.28						1.26139												7.64	1.26083												200
2016-11-04 14:10:00							7.29	7.29						1.26194													1.26167											200
2016-11-04 14:11:00														1.26278										7.58			1.26222										191.6
2016-11-04 14:12:00							7.28	7.29						1.26333									7.65				1.26306									200
2016-11-04 14:13:00							7.29	7.28		7.29				1.26417								7.55					1.26361								140.61
2016-11-04 14:14:00														1.26472													1.26444							149.2
2016-11-04 14:15:00							7.28	7.29	7.29	7.28				1.2725						7.55							1.27222						96.36
2016-11-04 14:16:00									7.28	7.29				1.27306													1.27278					96.93
2016-11-04 14:17:00							7.29							1.27389				7.55									1.27361				96.64
2016-11-04 14:18:00							7.29		7.29					1.27444			7.59										1.27417			97.21
2016-11-04 14:20:00							7.28				7.29			1.27528		7.51											1.275		96.27
2016-11-04 14:21:00							7.29				7.3			1.27583													1.27556	95.89
2016-11-04 14:22:00														1.28667												7.64	1.28639												200
2016-11-04 14:23:00											7.29			1.28722													1.28694											200
2016-11-04 14:24:00								7.29						1.28806										7.59			1.28778										193.38
2016-11-04 14:25:00														1.28861									7.67				1.28833									200
2016-11-04 14:26:00								7.28						1.28944								7.57					1.28917								140.88
2016-11-04 14:27:00														1.29													1.28972							148.81
2016-11-04 14:28:00							7.29	7.28						1.2975						7.53							1.29722						96.14
2016-11-04 14:29:00						72.13	7.28	7.29						1.29833													1.29778					96.52
2016-11-04 14:30:00														1.29889				7.53									1.29861				96.24
2016-11-04 14:31:00						71.1	7.29					7.29		1.29972			7.58										1.29917			96.99
2016-11-04 14:32:00											7.29	7.3		1.30028		7.52											1.3		96.05
2016-11-04 14:33:00														1.30111													1.30056	95.86
2016-11-04 14:34:00											7.3			1.31167												7.65	1.31139												200
2016-11-04 14:35:00														1.3125													1.31194											200
2016-11-04 14:36:00											7.3			1.31306										7.6			1.31278										193.51
2016-11-04 14:37:00											7.29			1.31389									7.67				1.31333									200
2016-11-04 14:38:00														1.31444								7.56					1.31417								140.84
2016-11-04 14:39:00											7.3			1.31528													1.31472							148.59
2016-11-04 14:40:00											7.29	7.3		1.3225						7.52							1.32222						96.02
2016-11-04 14:41:00														1.32333													1.32278					96.21
2016-11-04 14:42:00											7.3	7.29		1.32389				7.52									1.32361				96.02
2016-11-04 14:43:00														1.32472			7.6										1.32417			96.78
2016-11-04 14:44:00											7.29	7.29		1.32528		7.5											1.325		95.74
2016-11-04 14:45:00											7.3	7.3		1.32611													1.32556	95.65
2016-11-04 14:46:00														1.33667												7.66	1.33611												200
2016-11-04 14:47:00							7.29		7.29		7.29	7.3		1.33722													1.33694											200
2016-11-04 14:48:00												7.29		1.33806										7.61			1.3375										194.22
2016-11-04 14:49:00							7.3		7.3		7.3			1.33861									7.68				1.33833									200
2016-11-04 14:50:00							7.29		7.29		7.29	7.3		1.33944								7.57					1.33889								140.57
2016-11-04 14:51:00														1.34													1.33972							147.79
2016-11-04 14:52:00									7.3		7.29	7.29		1.34778						7.51							1.3475						95.47
2016-11-04 14:53:00									7.3		7.3	7.3		1.34833													1.34806					95.84
2016-11-04 14:54:00														1.34917				7.51									1.34889				95.56
2016-11-04 14:55:00									7.29	7.29				1.34972			7.59										1.34944			96.41
2016-11-04 14:56:00														1.35056		7.48											1.35028		95.28
2016-11-04 14:57:00				70.98					7.3	7.3		7.3		1.35111													1.35083	95.19
2016-11-04 14:58:00				69.89					7.29			7.29		1.36111												7.66	1.36083												200
2016-11-04 14:59:00														1.36194													1.36139											200
2016-11-04 15:00:00								7.29	7.3			7.3		1.3625										7.61			1.36222										195.18
2016-11-04 15:01:00					71.42									1.36333									7.68				1.36306									200
2016-11-04 15:02:00							7.29	7.3	7.3					1.36389								7.57					1.36361								139.79
2016-11-04 15:03:00		69.48	70.72		70.39		7.3	7.29	7.29	7.3		7.3		1.36528													1.365							147.28
2016-11-04 15:04:00														1.37306						7.51							1.37278						95.38
2016-11-04 15:05:00		68.47	69.64				7.29		7.29	7.29	7.3	7.29		1.37361													1.37333					95.65
2016-11-04 15:06:00									7.3	7.3	7.29	7.3		1.37444				7.5									1.37389				95.47
2016-11-04 15:07:00														1.375			7.59										1.37472			96.31
2016-11-04 15:08:00									7.3	7.29	7.3	7.29		1.37583		7.48											1.37528		95
2016-11-04 15:09:00												7.29		1.37639													1.37611	94.91
2016-11-04 15:10:00									7.29		7.29			1.38722												7.69	1.38667												200
2016-11-04 15:11:00									7.29			7.3		1.38778													1.3875											200
2016-11-04 15:12:00														1.38861										7.63			1.38806										196.29
2016-11-04 15:13:00									7.3			7.3		1.38917									7.71				1.38889									200
2016-11-04 15:14:00									7.29			7.29		1.39								7.59					1.38944								139.81
2016-11-04 15:15:00														1.39056													1.39028							146.48
2016-11-04 15:16:00									7.29			7.3		1.39806						7.49							1.39778						95.38
2016-11-04 15:17:00														1.39861													1.39833					95.28
2016-11-04 15:18:00									7.3		7.29	7.3		1.39944				7.5									1.39917				95.1
2016-11-04 15:19:00									7.29		7.3	7.29		1.4			7.59										1.39972			96.12
2016-11-04 15:20:00														1.40083		7.49											1.40056		94.73
2016-11-04 15:21:00											7.3			1.40139													1.40111	94.91
2016-11-04 15:22:00											7.29			1.41194												7.69	1.41167												200
2016-11-04 15:23:00									7.29					1.41278													1.4125											200
2016-11-04 15:24:00									7.3					1.41361										7.63			1.41306										197.87
2016-11-04 15:25:00														1.41417									7.71				1.41389									200
2016-11-04 15:26:00									7.29					1.415								7.6					1.41444								139.31
2016-11-04 15:27:00												7.29		1.41556													1.41528							145.78
2016-11-04 15:28:00														1.42333						7.49							1.42306						95.13
2016-11-04 15:29:00												7.3		1.42389													1.42361					95.31
2016-11-04 15:30:00												7.29		1.42472				7.49									1.42417				94.94
2016-11-04 15:31:00														1.42528			7.58										1.425			96.06
2016-11-04 15:32:00														1.42611		7.48											1.42556		94.57
2016-11-04 15:35:00														1.42667													1.42639	94.57
2016-11-04 15:36:00														1.4375												7.69	1.43694												200
2016-11-04 15:37:00														1.43806													1.43778											200
2016-11-04 15:38:00														1.43889										7.64			1.43833										198.12
2016-11-04 15:39:00														1.43944									7.72				1.43917									200
2016-11-04 15:40:00														1.44028								7.6					1.43972								138.72
2016-11-04 15:42:00														1.44083													1.44056							145.15
2016-11-04 15:43:00														1.44833						7.48							1.44806						94.89
2016-11-04 15:44:00														1.44917													1.44861					94.7
2016-11-04 15:45:00								7.29						1.44972				7.48									1.44944				94.52
2016-11-04 15:46:00														1.45056			7.59										1.45			95.72
2016-11-04 15:47:00								7.28	7.29					1.45111		7.46											1.45083		94.33
2016-11-04 15:48:00								7.29	7.28					1.45194													1.45139	94.33
2016-11-04 15:50:00								7.29	7.29					1.4625												7.7	1.46222												200
2016-11-04 15:51:00								7.28						1.46333													1.46278											200
2016-11-04 15:52:00														1.46389										7.64			1.46361										198.37
2016-11-04 15:53:00							7.29	7.29						1.46472									7.72				1.46417									200
2016-11-04 15:54:00														1.46528								7.6					1.465								138.29
2016-11-04 15:55:00							7.28	7.28						1.46611													1.46556							144.69
2016-11-04 15:56:00							7.29	7.29						1.47333						7.47							1.47333						94.76
2016-11-04 15:57:00														1.47417													1.47389					94.58
2016-11-04 15:58:00							7.28							1.47472				7.49									1.47444				94.49
2016-11-04 15:59:00							7.29	7.29						1.47556			7.59										1.47528			95.88
2016-11-04 16:00:00														1.47611		7.46											1.47583		94.12
2016-11-04 16:01:00								7.28						1.47694													1.47667	94.21
2016-11-04 16:02:00														1.4875												7.71	1.48722												200
2016-11-04 16:03:00								7.29						1.48806													1.48778											200
2016-11-04 16:07:00														1.48889										7.65			1.48861										199.34
2016-11-04 16:08:00														1.48944									7.73				1.48917									200
2016-11-04 16:09:00				69.89				7.29						1.49028								7.6					1.49								137.66
2016-11-04 16:10:00														1.49111													1.49056							144.03
2016-11-04 16:11:00				70.94				7.28						1.49861						7.46							1.49833						94.43
2016-11-04 16:12:00							7.29	7.29						1.49944													1.49889					94.52
2016-11-04 16:14:00							7.28							1.5				7.46									1.49972				94.33
2016-11-04 16:15:00														1.50083			7.6										1.50056			95.72
2016-11-04 16:16:00							7.29	7.29						1.50139		7.46											1.50111		93.97
2016-11-04 16:17:00								7.28						1.50222													1.50194	94.06
2016-11-04 16:18:00														1.51278												7.7	1.5125												200
2016-11-04 16:19:00								7.29						1.51333													1.51306											200
2016-11-04 16:20:00														1.51417										7.65			1.51389										199.22
2016-11-04 16:25:00								7.29						1.51472									7.72				1.51444									200
2016-11-04 16:26:00														1.51556								7.61					1.51528								137.12
2016-11-04 16:27:00								7.28						1.51611													1.51583							143.46
2016-11-04 16:28:00								7.28						1.52389						7.47							1.52361						94.33
2016-11-04 16:29:00														1.52472													1.52444					94.33
2016-11-04 16:30:00								7.29						1.52528				7.47									1.525				94.15
2016-11-04 16:31:00														1.52611			7.6										1.52583			95.63
2016-11-04 16:32:00								7.29						1.52667		7.45											1.52639		93.97
2016-11-04 16:33:00								7.28			7.29			1.5275													1.52722	93.88
2016-11-04 16:34:00														1.53806												7.69	1.53778												200
2016-11-04 16:35:00								7.29			7.28			1.53889													1.53833											200
2016-11-04 16:36:00											7.29			1.53944										7.65			1.53917										199.21
2016-11-04 16:37:00														1.54028									7.71				1.53972									200
2016-11-04 16:38:00										7.29				1.54083								7.61					1.54056								136.65
2016-11-04 16:39:00														1.54167													1.54111							143.59
2016-11-04 16:40:00										7.28				1.54889						7.45							1.54889						94.39
2016-11-04 16:41:00										7.29				1.54972													1.54944					94.21
2016-11-04 16:42:00														1.55056				7.46									1.55				94.03
2016-11-04 16:43:00								7.29						1.55111			7.6										1.55083			95.79
2016-11-04 16:44:00								7.28						1.55194		7.45											1.55139		93.75
2016-11-04 16:45:00														1.5525													1.55222	93.94
2016-11-04 16:46:00								7.28						1.56306												7.68	1.56278												200
2016-11-04 16:47:00											7.29			1.56389													1.56333											200
2016-11-04 16:48:00							7.29	7.29						1.56444										7.65			1.56417										198.96
2016-11-04 16:49:00							7.28				7.3			1.56528									7.71				1.56472									200
2016-11-04 16:50:00														1.56583								7.61					1.56556								136.47
2016-11-04 16:51:00							7.29	7.29			7.29			1.56667													1.56611							143.41
2016-11-04 16:52:00								7.28			7.29			1.57417						7.46							1.57417						94
2016-11-04 16:53:00														1.575													1.57472					94.09
2016-11-04 16:54:00								7.29			7.3			1.57556				7.46									1.57528				93.82
2016-11-04 16:55:00											7.29			1.57639			7.6										1.57611			95.48
2016-11-04 16:58:00														1.57694		7.44											1.57667		93.63
2016-11-04 16:59:00														1.57778													1.5775	93.73
2016-11-04 17:00:00														1.58833												7.67	1.58806												200
2016-11-04 17:01:00														1.58889													1.58861											200
2016-11-04 17:03:00														1.58972										7.64			1.58944										199.07
2016-11-04 17:04:00								7.29						1.59028									7.7				1.59									200
2016-11-04 17:05:00								7.28						1.59111								7.61					1.59083								136.21
2016-11-04 17:06:00														1.59194													1.59139							143.29
2016-11-04 17:07:00								7.29	7.29					1.59944						7.46							1.59917						94
2016-11-04 17:08:00									7.3					1.60028													1.6					93.91
2016-11-04 17:09:00														1.60083				7.45									1.60056				93.73
2016-11-04 17:10:00									7.29					1.60167			7.6										1.60139			95.57
2016-11-04 17:11:00														1.60222		7.44											1.60194		93.54
2016-11-04 17:14:00														1.60306													1.60278	93.63
2016-11-04 17:16:00								7.29				7.29		1.61361												7.66	1.61333												200
2016-11-04 17:17:00														1.61444													1.61389											200
2016-11-04 17:18:00								7.28				7.3		1.615										7.65			1.61472										198.46
2016-11-04 17:19:00												7.29		1.61583									7.69				1.61528									200
2016-11-04 17:20:00								7.29						1.61639								7.61					1.61611								136.13
2016-11-04 17:21:00														1.61722													1.61667							143.04
2016-11-04 17:22:00														1.62444						7.44							1.62444						93.73
2016-11-04 17:24:00														1.62528													1.625					93.91
2016-11-04 17:25:00														1.62611				7.45									1.62556				93.45
2016-11-04 17:26:00											7.29			1.62667			7.59										1.62639			95.48
2016-11-04 17:27:00											7.3			1.6275		7.43											1.62694		93.27
2016-11-04 17:28:00														1.62806													1.62778	93.36
2016-11-04 17:29:00											7.29			1.63861												7.66	1.63833												200
2016-11-04 17:33:00														1.63944													1.63889											200
2016-11-04 17:34:00														1.64										7.65			1.63972										198.45
2016-11-04 17:36:00														1.64083									7.68				1.64028									200
2016-11-04 17:37:00														1.64139								7.6					1.64111								135.8
2016-11-04 17:39:00											7.29			1.64222													1.64167							143.02
2016-11-04 17:40:00											7.3			1.64972						7.43							1.64972						93.63
2016-11-04 17:41:00														1.65056													1.65028					93.73
2016-11-04 17:42:00											7.29			1.65111				7.44									1.65083				93.45
2016-11-04 17:43:00														1.65194			7.6										1.65167			95.29
2016-11-04 17:44:00														1.65278		7.44											1.65222		93.27
2016-11-04 17:45:00														1.65333													1.65306	93.36
2016-11-04 17:46:00														1.66389												7.65	1.66361												200
2016-11-04 17:47:00														1.66472													1.66417											200
2016-11-04 17:48:00														1.66528										7.65			1.665										197.72
2016-11-04 17:49:00														1.66611									7.67				1.66556									200
2016-11-04 17:50:00								7.29						1.66667								7.6					1.66639								135.78
2016-11-04 17:51:00														1.6675													1.66694							143
2016-11-04 17:52:00								7.28						1.675						7.44							1.675						93.48
2016-11-04 17:53:00								7.29						1.67583													1.67556					93.48
2016-11-04 17:55:00														1.67667				7.44									1.67611				93.21
2016-11-04 17:56:00														1.67722			7.6										1.67694			95.32
2016-11-04 17:57:00			69.64											1.67806		7.42											1.6775		93.03
2016-11-04 17:58:00			70.81											1.67861													1.67833	93.03
2016-11-04 17:59:00														1.68917												7.64	1.68889												200
2016-11-04 18:00:00														1.69													1.68972											200
2016-11-04 18:01:00									7.29					1.69056										7.64			1.69028										197.96
2016-11-04 18:02:00														1.69139									7.66				1.69083									200
2016-11-04 18:03:00									7.3			7.29		1.69194								7.61					1.69167								135.63
2016-11-04 18:05:00									7.29			7.3		1.69278													1.6925							143
2016-11-04 18:06:00												7.29		1.70028						7.43							1.7						93.39
2016-11-04 18:07:00														1.70083													1.70056					93.21
2016-11-04 18:08:00									7.29					1.70167				7.43									1.70111				93.12
2016-11-04 18:09:00									7.3					1.70222			7.6										1.70194			95.23
2016-11-04 18:10:00														1.70306		7.43											1.70278		92.94
2016-11-04 18:11:00									7.29					1.70361													1.70333	93.03
2016-11-04 18:12:00														1.71361												7.62	1.71333												200
2016-11-04 18:13:00			70.81					7.29						1.71444													1.71417											200
2016-11-04 18:14:00			69.75					7.28	7.29					1.715										7.64			1.71472										196.96
2016-11-04 18:15:00														1.71583									7.65				1.71556									200
2016-11-04 18:16:00								7.29	7.3					1.71639								7.6					1.71611								135.11
2016-11-04 18:18:00									7.29					1.71722													1.71694							142.45
2016-11-04 18:19:00														1.72528						7.43							1.725						93.3
2016-11-04 18:20:00														1.72611													1.72583					93.21
2016-11-04 18:21:00														1.72667				7.42									1.72639				92.94
2016-11-04 18:22:00														1.7275			7.61										1.72722			95.42
2016-11-04 18:23:00														1.72806		7.41											1.72778		92.76
2016-11-04 18:24:00														1.72889													1.72861	93.03
2016-11-04 18:26:00											7.29			1.73889												7.61	1.73833												200
2016-11-04 18:27:00											7.3			1.73944													1.73917											200
2016-11-04 18:28:00														1.74028										7.65			1.73972										196.48
2016-11-04 18:29:00	70.16										7.29			1.74083									7.63				1.74056									200
2016-11-04 18:30:00	71.26													1.74167								7.61					1.74111								134.96
2016-11-04 18:31:00														1.74222													1.74194							142.29
2016-11-04 18:32:00														1.75056						7.42							1.75028						93.12
2016-11-04 18:34:00														1.75111													1.75083					93.12
2016-11-04 18:36:00														1.75194				7.42									1.75167				92.85
2016-11-04 18:37:00														1.7525			7.6										1.75222			94.95
2016-11-04 18:39:00											7.29	7.29		1.75333		7.41											1.75306		92.76
2016-11-04 18:40:00											7.3	7.3		1.75389													1.75361	92.85
2016-11-04 18:41:00														1.76389												7.6	1.76361												200
2016-11-04 18:42:00											7.29	7.29		1.76472													1.76417											200
2016-11-04 18:43:00														1.76528										7.65			1.765										196.23
2016-11-04 18:44:00														1.76611									7.62				1.76556									200
2016-11-04 18:46:00														1.76667								7.6					1.76639								134.81
2016-11-04 18:48:00														1.7675													1.76694							141.97
2016-11-04 18:49:00														1.77556						7.42							1.77528						92.94
2016-11-04 18:50:00														1.77639													1.77611					93.03
2016-11-04 18:51:00														1.77694				7.42									1.77667				92.76
2016-11-04 18:52:00														1.77778			7.61										1.7775			94.95
2016-11-04 18:53:00														1.77833		7.42											1.77806		92.67
2016-11-04 18:54:00														1.77917													1.77889	92.76
2016-11-04 18:55:00														1.78917												7.6	1.78861												200
2016-11-04 18:56:00														1.78972													1.78944											200
2016-11-04 18:57:00														1.79056										7.65			1.79028										195.75
2016-11-04 18:58:00														1.79111									7.61				1.79083									200
2016-11-04 18:59:00														1.79194								7.61					1.79139								134.81
2016-11-04 19:01:00														1.7925													1.79222							141.81
2016-11-04 19:02:00														1.80083						7.43							1.80056						92.76
2016-11-04 19:03:00														1.80139													1.80111					92.85
2016-11-04 19:04:00														1.80222				7.41									1.80194				92.58
2016-11-04 19:05:00											7.29			1.80278			7.6										1.8025			94.95
2016-11-04 19:06:00											7.3			1.80361		7.41											1.80333		92.58
2016-11-04 19:07:00														1.80417													1.80389	92.49
2016-11-04 19:08:00											7.29			1.81417												7.58	1.81389												200
2016-11-04 19:09:00					70.39									1.815													1.81472											200
2016-11-04 19:11:00					71.51									1.81556										7.65			1.81528										195.51
2016-11-04 19:12:00														1.81639									7.59				1.81611									200
2016-11-04 19:14:00							7.29					7.29		1.81694								7.62					1.81667								134.66
2016-11-04 19:15:00														1.81778													1.8175							141.81
2016-11-04 19:16:00							7.3					7.3		1.82583						7.42							1.82556						92.67
2016-11-04 19:17:00												7.29		1.82667													1.82639					92.85
2016-11-04 19:18:00							7.29	7.29						1.8275				7.42									1.82694				92.58
2016-11-04 19:19:00								7.28				7.3		1.82806			7.6										1.82778			94.86
2016-11-04 19:20:00														1.82889		7.41											1.82833		92.4
2016-11-04 19:21:00								7.29				7.29		1.82944													1.82917	92.49
2016-11-04 19:22:00								7.28	7.29					1.83944												7.58	1.83917												200
2016-11-04 19:23:00														1.84													1.83972											200
2016-11-04 19:24:00								7.29	7.3					1.84083										7.65			1.84056										195.03
2016-11-04 19:25:00														1.84139									7.6				1.84111									200
2016-11-04 19:26:00									7.29					1.84222								7.61					1.84194								134.37
2016-11-04 19:27:00											7.29			1.84278													1.8425							141.34
2016-11-04 19:28:00														1.85111						7.42							1.85083						92.58
2016-11-04 19:29:00											7.3			1.85194													1.85139					92.67
2016-11-04 19:30:00											7.29			1.8525				7.42									1.85222				92.4
2016-11-04 19:31:00														1.85333			7.61										1.85278			94.77
2016-11-04 19:32:00											7.3	7.29		1.85389		7.41											1.85361		92.31
2016-11-04 19:33:00														1.85472													1.85417	92.22
2016-11-04 19:34:00											7.3	7.3		1.86444												7.56	1.86417												200
2016-11-04 19:35:00											7.29	7.29		1.86528													1.865											200
2016-11-04 19:36:00														1.86611										7.65			1.86556										195.03
2016-11-04 19:38:00														1.86667									7.58				1.86639									200
2016-11-04 19:39:00														1.8675								7.6					1.86694								133.93
2016-11-04 19:40:00												7.29		1.86806													1.86778							141.34
2016-11-04 19:41:00														1.87639						7.4							1.87583						92.31
2016-11-04 19:42:00												7.3		1.87694													1.87667					92.4
2016-11-04 19:43:00											7.29	7.29		1.87778				7.41									1.8775				92.31
2016-11-04 19:44:00														1.87833			7.61										1.87806			94.67
2016-11-04 19:45:00								7.29			7.3	7.3		1.87917		7.41											1.87889		92.05
2016-11-04 19:46:00												7.3		1.87972													1.87944	92.14
2016-11-04 19:47:00								7.3			7.29			1.88972												7.56	1.88944												200
2016-11-04 19:48:00								7.29	7.29			7.29		1.89056													1.89											200
2016-11-04 19:49:00														1.89111										7.66			1.89083										193.6
2016-11-04 19:50:00									7.3					1.89194									7.56				1.89139									200
2016-11-04 19:51:00									7.29					1.8925								7.61					1.89222								133.93
2016-11-04 19:52:00														1.89333													1.89278							141.03
2016-11-04 19:53:00	71.26							7.29	7.29					1.90139						7.41							1.90111						92.22
2016-11-04 19:54:00														1.90222													1.90194					92.31
2016-11-04 19:55:00	70.25							7.3	7.3			7.29		1.90278				7.4									1.9025				92.22
2016-11-04 19:56:00								7.29	7.29	7.29		7.3		1.90361			7.61										1.90333			94.67
2016-11-04 19:57:00														1.90417		7.4											1.90389		92.14
2016-11-04 19:58:00									7.3	7.3		7.29		1.905													1.90472	92.05
2016-11-04 19:59:00									7.29	7.29		7.3		1.915												7.54	1.91472												200
2016-11-04 20:00:00														1.91556													1.91528											200
2016-11-04 20:01:00									7.3			7.29		1.91639										7.66			1.91611										193.84
2016-11-04 20:02:00														1.91694									7.56				1.91667									200
2016-11-04 20:03:00									7.29					1.91778								7.61					1.9175								133.79
2016-11-04 20:04:00														1.91833													1.91806							141.19
2016-11-04 20:05:00														1.92667						7.41							1.92639						92.14
2016-11-04 20:07:00														1.9275													1.92694					92.22
2016-11-04 20:08:00														1.92806				7.4									1.92778				92.05
2016-11-04 20:09:00														1.92889			7.61										1.92833			94.58
2016-11-04 20:10:00														1.92944		7.4											1.92917		92.14
2016-11-04 20:11:00											7.29	7.29		1.93028													1.92972	92.05
2016-11-04 20:12:00										7.29	7.3	7.3		1.94												7.54	1.93972												200
2016-11-04 20:13:00														1.94083													1.94056											200
2016-11-04 20:14:00										7.3	7.29	7.29		1.94139										7.65			1.94111										192.9
2016-11-04 20:15:00														1.94222									7.55				1.94194									200
2016-11-04 20:16:00										7.29	7.3			1.94278								7.62					1.9425								133.5
2016-11-04 20:17:00										7.3	7.29			1.94361													1.94333							140.56
2016-11-04 20:18:00														1.95194						7.4							1.95139						92.14
2016-11-04 20:19:00										7.29	7.3	7.29		1.9525													1.95222					92.31
2016-11-04 20:20:00											7.29	7.3		1.95333				7.4									1.95278				91.96
2016-11-04 20:21:00														1.95389			7.61										1.95361			94.58
2016-11-04 20:22:00							7.29		7.29			7.29		1.95472		7.4											1.95417		91.87
2016-11-04 20:23:00														1.95528													1.955	91.96
2016-11-04 20:24:00							7.3		7.3		7.29			1.96528												7.53	1.965												200
2016-11-04 20:25:00							7.29		7.29		7.3			1.96583													1.96556											200
2016-11-04 20:26:00														1.96667										7.65			1.96639										192.66
2016-11-04 20:27:00									7.29		7.29			1.96722									7.54				1.96694									200
2016-11-04 20:28:00											7.3	7.29		1.96806								7.62					1.96778								133.5
2016-11-04 20:29:00									7.3					1.96861													1.96833							140.56
2016-11-04 20:30:00									7.29		7.29	7.3		1.97694						7.39							1.97667						91.87
2016-11-04 20:31:00														1.97778													1.97722					92.05
2016-11-04 20:32:00									7.3			7.29		1.97833				7.39									1.97806				91.78
2016-11-04 20:33:00									7.29					1.97917			7.61										1.97861			94.58
2016-11-04 20:34:00														1.97972		7.4											1.97944		91.96
2016-11-04 20:35:00									7.29		7.29			1.98056													1.98	91.6
2016-11-04 20:36:00														1.99028												7.52	1.99												200
2016-11-04 20:37:00									7.3		7.3			1.99111													1.99083											200
2016-11-04 20:38:00									7.29		7.29	7.29		1.99167										7.65			1.99139										191.49
2016-11-04 20:39:00														1.9925									7.53				1.99222									200
2016-11-04 20:40:00									7.3			7.3		1.99306								7.62					1.99278								133.21
2016-11-04 20:41:00									7.3			7.29		1.99389													1.99361							140.41
2016-11-04 20:42:00														2.00222						7.41							2.00167						91.87
2016-11-04 20:43:00								7.29	7.29			7.3		2.00278													2.0025					91.96
2016-11-04 20:44:00														2.00361				7.39									2.00306				91.69
2016-11-04 20:45:00								7.3			7.29	7.29		2.00417			7.62										2.00389			94.31
2016-11-04 20:46:00							7.29	7.29	7.29		7.3			2.005		7.4											2.00444		91.78
2016-11-04 20:47:00														2.00556													2.00528	91.6
2016-11-04 20:48:00							7.3		7.3		7.29	7.29		2.01556												7.51	2.01528												200
2016-11-04 20:49:00														2.01611													2.01583											200
2016-11-04 20:50:00							7.29		7.29			7.3		2.01694										7.66			2.01667										191.25
2016-11-04 20:51:00								7.29	7.29		7.29	7.29		2.0175									7.52				2.01722									200
2016-11-04 20:52:00														2.01833								7.62					2.01806								132.92
2016-11-04 20:53:00							7.29	7.3	7.3		7.3			2.01917													2.01861							140.41
2016-11-04 20:54:00								7.29	7.29		7.29	7.29		2.02722						7.4							2.02694						91.96
2016-11-04 20:55:00							7.3							2.02806													2.0275					91.87
2016-11-04 20:56:00							7.29		7.3			7.3		2.02861				7.4									2.02833				91.6
2016-11-04 20:57:00														2.02944			7.61										2.02889			94.49
2016-11-04 20:58:00									7.29		7.29	7.29		2.03		7.39											2.02972		91.51
2016-11-04 20:59:00											7.3	7.29		2.03083													2.03028	91.6
2016-11-04 21:00:00														2.04083												7.5	2.04028												200
2016-11-04 21:01:00											7.29	7.3		2.04139													2.04111											200
2016-11-04 21:02:00											7.3	7.29		2.04222										7.66			2.04167										190.79
2016-11-04 21:03:00														2.04278									7.52				2.0425									200
2016-11-04 21:04:00											7.29	7.29		2.04361								7.62					2.04306								132.63
2016-11-04 21:05:00														2.04417													2.04389							139.79
2016-11-04 21:06:00												7.3		2.0525						7.39							2.05222						91.87
2016-11-04 21:07:00									7.29			7.29		2.05306													2.05278					91.78
2016-11-04 21:08:00														2.05389				7.4									2.05361				91.6
2016-11-04 21:09:00									7.3		7.29	7.29		2.05472			7.61										2.05417			94.49
2016-11-04 21:10:00											7.3	7.3		2.05528		7.39											2.055		91.78
2016-11-04 21:11:00									7.29					2.05611													2.05556	91.6
2016-11-04 21:12:00											7.29	7.29		2.06583												7.5	2.06556												200
2016-11-04 21:13:00														2.06667													2.06611											200
2016-11-04 21:14:00							7.29				7.3	7.3		2.06722										7.67			2.06694										189.63
2016-11-04 21:15:00							7.3				7.29	7.29		2.06806									7.51				2.0675									200
2016-11-04 21:16:00														2.06861								7.62					2.06833								132.48
2016-11-04 21:17:00							7.29				7.29	7.29		2.06944													2.06917							139.94
2016-11-04 21:18:00											7.3	7.3		2.07778						7.39							2.07722						91.6
2016-11-04 21:19:00														2.07833													2.07806					91.96
2016-11-04 21:20:00							7.29				7.29	7.29		2.07917				7.39									2.07861				91.51
2016-11-04 21:21:00														2.07972			7.61										2.07944			94.49
2016-11-04 21:22:00							7.3		7.29		7.29	7.3		2.08056		7.39											2.08		91.51
2016-11-04 21:23:00							7.29		7.3		7.3	7.3		2.08111													2.08083	91.6
2016-11-04 21:24:00														2.09111												7.49	2.09083												200
2016-11-04 21:25:00									7.29	7.29	7.29	7.29		2.09167													2.09139											200
2016-11-04 21:26:00														2.0925										7.66			2.09222										189.17
2016-11-04 21:27:00										7.3	7.3			2.09306									7.49				2.09278									200
2016-11-04 21:28:00										7.29	7.29			2.09389								7.63					2.09361								132.34
2016-11-04 21:29:00														2.09444													2.09417							139.33
2016-11-04 21:30:00										7.3		7.29		2.10278						7.39							2.1025						91.6
2016-11-04 21:31:00								7.29		7.29		7.3		2.10361													2.10306					91.69
2016-11-04 21:32:00														2.10417				7.39									2.10389				91.51
2016-11-04 21:33:00								7.3			7.29	7.29		2.105			7.62										2.10444			94.31
2016-11-04 21:34:00														2.10556		7.38											2.10528		91.6
2016-11-04 21:35:00								7.29			7.3			2.10639													2.10583	91.6
2016-11-04 21:36:00											7.29			2.11639												7.48	2.11583												200
2016-11-04 21:37:00														2.11694													2.11667											200
2016-11-04 21:38:00														2.11778										7.66			2.11722										188.94
2016-11-04 21:39:00												7.29		2.11833									7.5				2.11806									200
2016-11-04 21:40:00							7.29							2.11917								7.62					2.11861								131.91
2016-11-04 21:41:00							7.3		7.29		7.29	7.3		2.11972													2.11944							139.02
2016-11-04 21:42:00														2.12806						7.38							2.1275						91.69
2016-11-04 21:43:00									7.3	7.29	7.3	7.29		2.12861													2.12833					91.6
2016-11-04 21:44:00							7.3			7.3	7.3	7.3		2.12944				7.39									2.12917				91.43
2016-11-04 21:45:00														2.13			7.61										2.12972			94.4
2016-11-04 21:46:00							7.29		7.3	7.29	7.29	7.29		2.13083		7.39											2.13056		91.43
2016-11-04 21:47:00												7.3		2.13139													2.13111	91.43
2016-11-04 21:48:00							7.29		7.29					2.14139												7.48	2.14111												200
2016-11-04 21:49:00							7.3		7.3			7.29		2.14222													2.14167											200
2016-11-04 21:50:00														2.14278										7.67			2.1425										187.8
2016-11-04 21:51:00							7.3		7.29					2.14361									7.48				2.14306									200
2016-11-04 21:52:00							7.29		7.3	7.29				2.14417								7.62					2.14389								131.77
2016-11-04 21:53:00														2.145													2.14444							138.86
2016-11-04 21:54:00							7.29		7.29	7.3		7.29		2.15306						7.39							2.15278						91.51
2016-11-04 21:55:00														2.15389													2.15361					91.51
2016-11-04 21:56:00	70.25						7.3			7.29		7.3		2.15444				7.39									2.15417				91.34
2016-11-04 21:57:00	71.32						7.29					7.3		2.15528			7.63										2.155			94.49
2016-11-04 21:58:00														2.15583		7.38											2.15556		91.43
2016-11-04 21:59:00			69.75									7.29		2.15667													2.15639	91.34
2016-11-04 22:00:00										7.29	7.29			2.16667												7.47	2.16611												200
2016-11-04 22:01:00			70.81						7.29					2.16722													2.16694											200
2016-11-04 22:02:00								7.29	7.3	7.3	7.3			2.16806										7.66			2.1675										187.11
2016-11-04 22:03:00														2.16861									7.47				2.16833									200
2016-11-04 22:04:00								7.3	7.29	7.29	7.29			2.16944								7.62					2.16889								131.48
2016-11-04 22:05:00								7.29	7.3		7.3			2.17													2.16972							138.86
2016-11-04 22:06:00														2.17833						7.38							2.17806						91.51
2016-11-04 22:07:00									7.29		7.29			2.17889													2.17861					91.6
2016-11-04 22:08:00												7.29		2.17972				7.39									2.17944				91.25
2016-11-04 22:09:00							7.29							2.18056			7.61										2.18			94.21
2016-11-04 22:10:00							7.3		7.29			7.3		2.18111		7.39											2.18083		91.43
2016-11-04 22:11:00														2.18194													2.18139	91.34
2016-11-04 22:12:00									7.3			7.29		2.19167												7.46	2.19139												200
2016-11-04 22:13:00							7.3	7.29	7.29		7.29			2.1925													2.19222											200
2016-11-04 22:14:00														2.19306										7.66			2.19278										186.89
2016-11-04 22:15:00							7.29	7.3	7.3	7.29	7.3			2.19389									7.46				2.19361									200
2016-11-04 22:16:00														2.19444								7.62					2.19417								131.62
2016-11-04 22:17:00							7.29	7.29	7.3	7.3	7.29			2.19528													2.195							138.41
2016-11-04 22:18:00							7.3		7.29	7.3				2.20361						7.39							2.20306						91.51
2016-11-04 22:19:00														2.20417													2.20389					91.51
2016-11-04 22:20:00							7.29		7.29	7.29				2.205				7.39									2.20444				91.34
2016-11-04 22:21:00														2.20556			7.62										2.20528			94.31
2016-11-04 22:22:00									7.3	7.3				2.20639		7.38											2.20583		91.34
2016-11-04 22:23:00									7.3			7.29		2.20694													2.20667	91.25
2016-11-04 22:24:00														2.21694												7.46	2.21667												200
2016-11-04 22:25:00						71.1		7.29	7.29	7.3		7.3		2.21778													2.21722											200
2016-11-04 22:26:00						72.16		7.3	7.3	7.29				2.21833										7.66			2.21806										186.21
2016-11-04 22:27:00														2.21917									7.46				2.21861									200
2016-11-04 22:28:00							7.29	7.3	7.3	7.3	7.29			2.21972								7.63					2.21944								131.2
2016-11-04 22:29:00														2.22056													2.22							138.41
2016-11-04 22:30:00							7.3	7.29	7.29	7.3	7.3			2.22861						7.39							2.22833						91.43
2016-11-04 22:31:00							7.3	7.3		7.29		7.3		2.22944													2.22917					91.6
2016-11-04 22:32:00														2.23				7.4									2.22972				91.25
2016-11-04 22:33:00							7.29	7.29	7.29			7.29		2.23083			7.62										2.23056			94.31
2016-11-04 22:34:00									7.3					2.23139		7.38											2.23111		91.25
2016-11-04 22:35:00								7.29						2.23222													2.23194	91.07
2016-11-04 22:36:00								7.3	7.29		7.3	7.29		2.24222												7.45	2.24167												200
2016-11-04 22:37:00														2.24278													2.2425											200
2016-11-04 22:38:00								7.29	7.3		7.29	7.3		2.24361										7.66			2.24306										185.99
2016-11-04 22:39:00								7.3	7.3		7.3	7.29		2.24417									7.45				2.24389									200
2016-11-04 22:40:00														2.245								7.63					2.24444								131.06
2016-11-04 22:41:00	71.32							7.29	7.29			7.3		2.24556													2.24528							137.95
2016-11-04 22:42:00														2.25389						7.38							2.25333						91.34
2016-11-04 22:43:00	70.31								7.3		7.3			2.25444													2.25417					91.34
2016-11-04 22:44:00							7.29		7.3		7.29			2.25528				7.38									2.255				91.16
2016-11-04 22:45:00														2.25583			7.63										2.25556			94.31
2016-11-04 22:46:00							7.3		7.29	7.29	7.3	7.3		2.25667		7.37											2.25639		91.07
2016-11-04 22:47:00										7.3	7.29	7.29		2.25722													2.25694	91.25
2016-11-04 22:48:00							7.29		7.29					2.26722												7.45	2.26694												200
2016-11-04 22:49:00									7.3	7.29	7.29	7.3		2.26806													2.2675											200
2016-11-04 22:50:00														2.26861										7.65			2.26833										184.86
2016-11-04 22:51:00						72.16			7.29	7.29	7.3	7.3		2.26944									7.45				2.26917									200
2016-11-04 22:52:00						71.13	7.29			7.3	7.29	7.29		2.27								7.62					2.26972								130.77
2016-11-04 22:53:00														2.27083													2.27028							137.8
2016-11-04 22:54:00							7.3	7.29		7.3	7.3	7.29		2.27889						7.38							2.27861						91.34
2016-11-04 22:55:00														2.27972													2.27944					91.34
2016-11-04 22:56:00		68.47					7.29	7.3	7.29	7.29	7.29	7.3		2.28056				7.38									2.28				91.25
2016-11-04 22:57:00		69.63						7.29	7.3		7.29			2.28111			7.61										2.28083			94.12
2016-11-04 22:58:00														2.28194		7.38											2.28139		90.99
2016-11-04 22:59:00								7.29	7.29		7.3			2.2825													2.28222	91.07
2016-11-04 23:00:00								7.3	7.3		7.29			2.2925												7.44	2.29194												200
2016-11-04 23:01:00														2.29306													2.29278											200
2016-11-04 23:02:00							7.29	7.29	7.29			7.3		2.29389										7.66			2.29361										184.86
2016-11-04 23:03:00														2.29444									7.44				2.29417									200
2016-11-04 23:04:00							7.3					7.29		2.29528								7.63					2.295								130.63
2016-11-04 23:05:00							7.29	7.29	7.29		7.29	7.29		2.29583													2.29556							137.5
2016-11-04 23:06:00														2.30417						7.38							2.30389						91.25
2016-11-04 23:07:00								7.3	7.3		7.3	7.3		2.305													2.30444					91.25
2016-11-04 23:08:00											7.29	7.29		2.30556				7.38									2.30528				91.07
2016-11-04 23:09:00								7.29	7.29					2.30611			7.61										2.30583			94.21
2016-11-04 23:10:00			70.81					7.29	7.29	7.29	7.29	7.29		2.30694		7.37											2.30667		91.07
2016-11-04 23:11:00														2.3075													2.30722	91.16
2016-11-04 23:12:00			69.81					7.3	7.3	7.3	7.3	7.3		2.3175												7.44	2.31722												200
2016-11-04 23:13:00								7.3	7.29	7.29	7.3	7.29		2.31833													2.31778											200
2016-11-04 23:14:00														2.31889										7.66			2.31861										184.2
2016-11-04 23:15:00								7.29		7.3	7.29	7.3		2.31972									7.44				2.31944									200
2016-11-04 23:16:00														2.32028								7.64					2.32								130.35
2016-11-04 23:17:00								7.29		7.29	7.29			2.32111													2.32083							137.35
2016-11-04 23:18:00								7.3			7.3			2.32944						7.38							2.32889						91.34
2016-11-04 23:19:00														2.33													2.32972					91.25
2016-11-04 23:20:00								7.29		7.29		7.3		2.33083				7.38									2.33028				90.9
2016-11-04 23:21:00									7.29	7.3		7.29		2.33139			7.61										2.33111			94.31
2016-11-04 23:22:00														2.33222		7.38											2.33167		90.99
2016-11-04 23:23:00							7.29		7.3	7.3		7.3		2.33278													2.3325	90.99
2016-11-04 23:24:00														2.34278												7.43	2.3425												200
2016-11-04 23:25:00							7.3			7.29	7.3			2.34333													2.34306											200
2016-11-04 23:26:00							7.29				7.29	7.3		2.34417										7.66			2.34389										183.31
2016-11-04 23:27:00														2.34472									7.44				2.34444									200
2016-11-04 23:28:00							7.3		7.3	7.29		7.29		2.34556								7.62					2.34528								130.35
2016-11-04 23:29:00														2.34611													2.34583							137.04
2016-11-04 23:30:00			69.81				7.3	7.29	7.29	7.3	7.29			2.35444						7.38							2.35417						91.25
2016-11-04 23:31:00			70.94				7.29	7.3	7.3	7.29	7.3	7.29		2.35528													2.35472					91.25
2016-11-04 23:32:00														2.35583				7.37									2.35556				90.9
2016-11-04 23:33:00								7.29	7.3		7.3	7.3		2.35667			7.62										2.35611			94.31
2016-11-04 23:34:00									7.29		7.29	7.29		2.35722		7.38											2.35694		90.99
2016-11-04 23:35:00														2.35806													2.3575	90.99
2016-11-04 23:36:00										7.29	7.3	7.29		2.36778												7.43	2.3675												200
2016-11-04 23:37:00														2.36861													2.36806											200
2016-11-04 23:38:00								7.29	7.29	7.3	7.29	7.3		2.36917										7.65			2.36889										182.65
2016-11-04 23:39:00								7.3	7.3	7.3	7.29	7.29		2.37									7.43				2.36944									200
2016-11-04 23:40:00														2.37056								7.63					2.37028								129.93
2016-11-04 23:41:00								7.29		7.29	7.3			2.37139													2.37083							137.04
2016-11-04 23:42:00														2.37972						7.38							2.37917						91.07
2016-11-04 23:43:00										7.3		7.29		2.38028													2.38					91.16
2016-11-04 23:44:00										7.29	7.3	7.3		2.38111				7.37									2.38056				90.72
2016-11-04 23:45:00														2.38167			7.63										2.38139			94.21
2016-11-04 23:46:00									7.3	7.29	7.29	7.29		2.3825		7.37											2.38194		90.9
2016-11-04 23:47:00									7.29	7.3	7.29	7.3		2.38306													2.38278	91.07
2016-11-04 23:48:00														2.39306												7.42	2.39278												200
2016-11-04 23:49:00						71.13		7.29	7.29	7.29	7.3	7.29		2.39361													2.39333											200
2016-11-04 23:50:00														2.39444										7.66			2.39417										182.21
2016-11-04 23:51:00						72.22	7.29	7.3	7.3	7.29	7.29	7.3		2.395									7.42				2.39472									200
2016-11-04 23:52:00							7.3	7.3	7.3	7.3	7.29	7.29		2.39583								7.63					2.39556								130.07
2016-11-04 23:53:00														2.39639													2.39611							137.04
2016-11-04 23:54:00							7.3	7.29	7.29	7.29	7.3	7.3		2.40472						7.37							2.40444						91.07
2016-11-04 23:55:00														2.40556													2.405					91.07
2016-11-04 23:56:00							7.29	7.3	7.3		7.3			2.40611				7.38									2.40583				90.81
2016-11-04 23:57:00							7.3	7.29			7.29			2.40694			7.62										2.40639			94.31
2016-11-04 23:58:00														2.4075		7.37											2.40722		90.81
2016-11-04 23:59:00	70.31								7.3		7.3	7.3		2.40833													2.40778	90.9
2016-11-05									7.29	7.29		7.29		2.41806												7.42	2.41778												200
2016-11-05 00:01:00	71.45													2.41889													2.41861											200
2016-11-05 00:02:00								7.29	7.3	7.3		7.3		2.41944										7.67			2.41917										181.77
2016-11-05 00:03:00														2.42028									7.42				2.42									200
2016-11-05 00:04:00								7.3	7.3	7.29		7.3		2.42083								7.64					2.42056								129.79
2016-11-05 00:05:00							7.3	7.29	7.29			7.29		2.42167													2.42139							136.74
2016-11-05 00:06:00														2.43						7.36							2.42944						91.07
2016-11-05 00:07:00							7.29	7.29	7.3			7.3		2.43056													2.43028					90.99
2016-11-05 00:08:00														2.43139				7.37									2.43083				90.81
2016-11-05 00:09:00								7.3	7.3	7.29	7.3			2.43194			7.62										2.43167			94.12
2016-11-05 00:10:00								7.3	7.29	7.3	7.29	7.3		2.43278		7.38											2.43222		90.9
2016-11-05 00:11:00														2.43333													2.43306	90.81
2016-11-05 00:12:00								7.29	7.29	7.29		7.29		2.44333												7.41	2.44306												200
2016-11-05 00:13:00									7.3	7.3	7.29	7.29		2.44389													2.44361											200
2016-11-05 00:14:00														2.44472										7.67			2.44444										180.9
2016-11-05 00:15:00										7.29	7.3	7.3		2.44528									7.42				2.445									200
2016-11-05 00:16:00														2.44611								7.63					2.44583								129.37
2016-11-05 00:17:00									7.3		7.29			2.44667													2.44639							136.44
2016-11-05 00:18:00									7.29		7.3			2.455						7.37							2.45472						90.81
2016-11-05 00:19:00														2.45583													2.45528					90.81
2016-11-05 00:20:00								7.29	7.29	7.29	7.29			2.45639				7.37									2.45611				90.72
2016-11-05 00:21:00									7.3	7.3	7.29	7.3		2.45722			7.62										2.45667			94.03
2016-11-05 00:22:00								7.3						2.45778		7.37											2.4575		90.72
2016-11-05 00:23:00								7.3		7.29	7.3	7.29		2.45861													2.45806	90.64
2016-11-05 00:24:00														2.46861												7.42	2.46806												200
2016-11-05 00:25:00							7.29	7.29		7.3	7.29	7.29		2.46917													2.46889											200
2016-11-05 00:26:00							7.3		7.3	7.29	7.3	7.3		2.47										7.67			2.46944										180.04
2016-11-05 00:27:00														2.47056									7.42				2.47028									200
2016-11-05 00:28:00							7.29		7.29			7.3		2.47139								7.63					2.47083								129.23
2016-11-05 00:29:00												7.29		2.47194													2.47167							136.59
2016-11-05 00:30:00							7.3	7.29	7.3		7.3			2.48028						7.36							2.48						90.64
2016-11-05 00:31:00							7.29	7.3	7.29	7.29	7.29	7.29		2.48083													2.48056					90.81
2016-11-05 00:32:00														2.48167				7.38									2.48139				90.55
2016-11-05 00:33:00							7.3	7.3	7.29	7.3	7.3	7.3		2.48222			7.63										2.48194			93.94
2016-11-05 00:34:00							7.29	7.29	7.3	7.29	7.3			2.48306		7.37											2.48278		90.38
2016-11-05 00:35:00														2.48389													2.48333	90.46
2016-11-05 00:36:00							7.29	7.29	7.29	7.3	7.29			2.49361												7.41	2.49333												198.91
2016-11-05 00:37:00														2.49444													2.49389											200
2016-11-05 00:38:00							7.3	7.3				7.3		2.495										7.66			2.49472										180.26
2016-11-05 00:39:00							7.29	7.29	7.29		7.29	7.29		2.49583									7.41				2.49528									200
2016-11-05 00:40:00														2.49639								7.64					2.49611								129.23
2016-11-05 00:41:00							7.29	7.3	7.3	7.3	7.3	7.3		2.49722													2.49667							136
2016-11-05 00:42:00									7.3	7.29		7.29		2.50528						7.38							2.505						90.72
2016-11-05 00:43:00							7.3	7.29						2.50611													2.50583					90.81
2016-11-05 00:44:00							7.29	7.29	7.29	7.3				2.50667				7.37									2.50639				90.55
2016-11-05 00:45:00														2.5075			7.63										2.50722			93.76
2016-11-05 00:46:00							7.29	7.3	7.3	7.29		7.29		2.50806		7.37											2.50778		90.46
2016-11-05 00:47:00							7.3	7.29	7.29	7.3		7.3		2.50889													2.50861	90.46
2016-11-05 00:48:00														2.51889												7.4	2.51833												196.72
2016-11-05 00:49:00							7.29		7.29	7.29		7.29		2.51944													2.51917											200
2016-11-05 00:50:00											7.3	7.3		2.52028										7.67			2.51972										179.18
2016-11-05 00:51:00							7.3		7.3					2.52083									7.4				2.52056									197.93
2016-11-05 00:52:00							7.3			7.29	7.29			2.52167								7.64					2.52111								128.95
2016-11-05 00:53:00														2.52222													2.52194							136
2016-11-05 00:54:00							7.29	7.29	7.3	7.3	7.29			2.53056						7.37							2.53028						90.46
2016-11-05 00:55:00							7.29	7.3	7.29	7.3	7.3			2.53111													2.53083					90.72
2016-11-05 00:56:00														2.53194				7.38									2.53167				90.38
2016-11-05 00:57:00							7.3	7.29	7.3	7.29	7.3			2.5325			7.63										2.53222			94.03
2016-11-05 00:58:00														2.53333		7.37											2.53306		90.38
2016-11-05 00:59:00							7.29	7.3	7.3	7.3	7.29			2.53417													2.53361	90.46
2016-11-05 01:00:00							7.3	7.29	7.29		7.3			2.54389												7.4	2.54361												194.79
2016-11-05 01:01:00														2.54472													2.54417											199.16
2016-11-05 01:02:00							7.29			7.3	7.29			2.54528										7.67			2.545										178.54
2016-11-05 01:03:00										7.29	7.3	7.3		2.54611									7.4				2.54556									195.75
2016-11-05 01:04:00														2.54667								7.63					2.54639								128.95
2016-11-05 01:05:00								7.29		7.3	7.3	7.29		2.5475													2.54694							135.85
2016-11-05 01:06:00														2.55556						7.36							2.55528						90.38
2016-11-05 01:07:00								7.3	7.29	7.29	7.29	7.29		2.55639													2.55611					90.64
2016-11-05 01:08:00				70.94				7.29	7.3	7.3	7.29	7.3		2.55694				7.35									2.55667				90.29
2016-11-05 01:09:00														2.55778			7.63										2.5575			93.76
2016-11-05 01:10:00				72.03			7.29	7.29	7.3		7.3			2.55833		7.37											2.55806		90.29
2016-11-05 01:11:00											7.29			2.55917													2.55889	90.29
2016-11-05 01:12:00							7.3	7.3	7.29					2.56917												7.4	2.56861												193.37
2016-11-05 01:13:00							7.3	7.29			7.3			2.56972													2.56944											196.96
2016-11-05 01:14:00														2.57056										7.66			2.57										178.11
2016-11-05 01:15:00	71.45						7.31	7.3	7.29	7.3	7.3			2.57111									7.4				2.57083									194.56
2016-11-05 01:16:00	72.61						7.31		7.3	7.29	7.29			2.57194								7.64					2.57139								128.4
2016-11-05 01:17:00														2.5725													2.57222							135.7
2016-11-05 01:18:00							7.32				7.3	7.3		2.58083						7.37							2.58056						90.55
2016-11-05 01:19:00														2.58139													2.58111					90.64
2016-11-05 01:20:00								7.3	7.3	7.29	7.29	7.29		2.58222				7.37									2.58194				90.12
2016-11-05 01:21:00		69.63						7.31	7.29	7.3	7.3	7.3		2.58278			7.63										2.5825			93.85
2016-11-05 01:22:00														2.58361		7.37											2.58333		90.38
2016-11-05 01:23:00		71.13						7.32	7.3	7.3	7.29			2.58444													2.58389	90.29
2016-11-05 01:24:00									7.3	7.29	7.29			2.59417												7.39	2.59389												191.25
2016-11-05 01:25:00														2.595													2.59444											194.79
2016-11-05 01:26:00									7.31		7.3	7.3		2.59556										7.67			2.59528										177.48
2016-11-05 01:27:00														2.59639									7.4				2.59583									191.49
2016-11-05 01:28:00			70.94						7.32	7.29	7.3	7.29		2.59694								7.64					2.59667								128.4
2016-11-05 01:29:00			71.96							7.3	7.29	7.29		2.59778													2.59722							135.7
2016-11-05 01:30:00														2.60583						7.36							2.60556						90.46
2016-11-05 01:31:00										7.31	7.3	7.3		2.60667													2.60639					90.55
2016-11-05 01:32:00														2.60722				7.37									2.60694				90.46
2016-11-05 01:33:00										7.32				2.60806			7.63										2.60778			93.85
2016-11-05 01:34:00														2.60861		7.36											2.60833		90.29
2016-11-05 01:35:00														2.60944													2.60917	90.46
2016-11-05 01:36:00					71.51						7.3			2.61944												7.39	2.61917												189.4
2016-11-05 01:37:00	72.61				72.81					7.32	7.31			2.62													2.61972											193.37
2016-11-05 01:38:00														2.62083										7.66			2.62056										177.05
2016-11-05 01:39:00	71.51									7.33	7.32			2.62139									7.4				2.62111									189.63
2016-11-05 01:40:00														2.62222								7.65					2.62194								128.12
2016-11-05 01:41:00												7.3		2.62278													2.6225							135.11
2016-11-05 01:42:00							7.32			7.33		7.31		2.63111						7.36							2.63083						90.55
2016-11-05 01:43:00														2.63167													2.63139					90.64
2016-11-05 01:44:00						72.22	7.31	7.32		7.32		7.31		2.6325				7.37									2.63222				90.29
2016-11-05 01:45:00						73.46						7.32		2.63333			7.63										2.63278			93.76
2016-11-05 01:46:00							7.31	7.31						2.63389		7.37											2.63361		90.29
2016-11-05 01:47:00							7.32	7.32						2.63472													2.63417	90.38
2016-11-05 01:48:00														2.64444												7.4	2.64417												187.34
2016-11-05 01:49:00							7.31	7.31	7.32					2.64528													2.645											191.02
2016-11-05 01:50:00		71.13							7.31					2.64583										7.67			2.64556										176.21
2016-11-05 01:51:00														2.64667									7.4				2.64639									187.57
2016-11-05 01:52:00		70.12												2.64722								7.63					2.64694								128.12
2016-11-05 01:53:00														2.64806													2.64778							134.66
2016-11-05 01:54:00														2.65611						7.37							2.65583						90.46
2016-11-05 01:55:00										7.32				2.65694													2.65667					90.46
2016-11-05 01:56:00														2.65778				7.37									2.65722				90.46
2016-11-05 01:57:00										7.31				2.65833			7.63										2.65806			93.85
2016-11-05 01:58:00							7.31			7.32				2.65917		7.36											2.65861		90.38
2016-11-05 01:59:00														2.65972													2.65944	90.29
2016-11-05 02:00:00							7.3			7.31				2.66972												7.39	2.66944												185.76
2016-11-05 02:01:00														2.67028													2.67											188.71
2016-11-05 02:02:00							7.31							2.67111										7.67			2.67083										176
2016-11-05 02:03:00							7.31	7.31			7.32			2.67167									7.39				2.67139									185.76
2016-11-05 02:04:00														2.6725								7.64					2.67222								127.99
2016-11-05 02:05:00		70.12					7.3	7.3			7.31			2.67306													2.67278							134.81
2016-11-05 02:06:00												7.32		2.68139						7.36							2.68111						90.38
2016-11-05 02:07:00		69.07	71.96				7.31	7.31						2.68222													2.68167					90.55
2016-11-05 02:08:00			70.88				7.31	7.31	7.31			7.31		2.68278				7.37									2.6825				90.2
2016-11-05 02:09:00														2.68361			7.63										2.68306			94.03
2016-11-05 02:10:00							7.3	7.3	7.3					2.68417		7.36											2.68389		90.2
2016-11-05 02:11:00														2.685													2.68444	90.29
2016-11-05 02:12:00														2.69472												7.39	2.69444												184.64
2016-11-05 02:13:00								7.3						2.69556													2.69528											186.89
2016-11-05 02:14:00														2.69611										7.66			2.69583										175.17
2016-11-05 02:15:00							7.3	7.31		7.31				2.69694									7.39				2.69667									183.98
2016-11-05 02:16:00							7.31	7.31		7.3				2.6975								7.64					2.69722								127.85
2016-11-05 02:17:00														2.69833													2.69806							134.81
2016-11-05 02:18:00							7.3	7.3	7.3	7.31				2.70667						7.36							2.70611						90.38
2016-11-05 02:19:00									7.31	7.31				2.70722													2.70694					90.55
2016-11-05 02:20:00														2.70806				7.37									2.7075				90.38
2016-11-05 02:21:00						73.46			7.3	7.3	7.31			2.70861			7.63										2.70833			93.85
2016-11-05 02:22:00														2.70944		7.37											2.70889		90.2
2016-11-05 02:23:00						72.35					7.3			2.71													2.70972	90.29
2016-11-05 02:24:00											7.31			2.72												7.39	2.71972												182.65
2016-11-05 02:25:00														2.72083													2.72028											185.09
2016-11-05 02:26:00								7.3			7.3	7.31		2.72139										7.66			2.72111										174.96
2016-11-05 02:27:00														2.72222									7.39				2.72167									181.56
2016-11-05 02:28:00								7.29			7.31	7.3		2.72278								7.64					2.7225								127.57
2016-11-05 02:29:00								7.3			7.31	7.31		2.72361													2.72306							134.52
2016-11-05 02:30:00														2.73167						7.37							2.73139						90.55
2016-11-05 02:31:00											7.3	7.3		2.7325													2.73222					90.38
2016-11-05 02:32:00											7.31	7.31		2.73306				7.36									2.73278				90.2
2016-11-05 02:33:00														2.73389			7.63										2.73361			94.12
2016-11-05 02:34:00											7.3	7.3		2.73444		7.36											2.73417		90.2
2016-11-05 02:35:00														2.73528													2.735	90.29
2016-11-05 02:36:00			70.88									7.31		2.74528												7.38	2.74472												180.69
2016-11-05 02:37:00			69.69									7.3		2.74583													2.74556											183.09
2016-11-05 02:38:00														2.74667										7.67			2.74611										173.72
2016-11-05 02:39:00				72.03										2.74722									7.38				2.74694									180.26
2016-11-05 02:40:00														2.74806								7.64					2.7475								127.3
2016-11-05 02:41:00				70.94										2.74861													2.74833							134.37
2016-11-05 02:42:00						72.35								2.75694						7.36							2.75667						90.46
2016-11-05 02:43:00														2.7575													2.75722					90.55
2016-11-05 02:44:00						71.32								2.75833				7.36									2.75806				90.12
2016-11-05 02:45:00														2.75889			7.63										2.75861			93.94
2016-11-05 02:46:00														2.75972		7.36											2.75944		90.12
2016-11-05 02:47:00			69.69											2.76028													2.76	90.29
2016-11-05 02:48:00														2.77028												7.39	2.77												179.18
2016-11-05 02:49:00			68.59						7.3					2.77111													2.77083											181.12
2016-11-05 02:50:00									7.29					2.77167										7.66			2.77139										173.72
2016-11-05 02:51:00														2.7725									7.38				2.77222									178.33
2016-11-05 02:52:00									7.3	7.3				2.77306								7.64					2.77278								127.16
2016-11-05 02:53:00										7.29				2.77389													2.77361							134.22
2016-11-05 02:54:00								7.3						2.78222						7.36							2.78167						90.29
2016-11-05 02:55:00								7.29		7.29				2.78278													2.7825					90.55
2016-11-05 02:56:00														2.78361				7.37									2.78306				90.12
2016-11-05 02:57:00								7.3		7.3				2.78417			7.63										2.78389			93.94
2016-11-05 02:58:00										7.3				2.785		7.36											2.78444		90.29
2016-11-05 02:59:00														2.78556													2.78528	90.29
2016-11-05 03:00:00										7.29				2.79556												7.38	2.79528												177.05
2016-11-05 03:01:00														2.79611													2.79583											179.39
2016-11-05 03:02:00							7.3			7.3				2.79694										7.65			2.79667										173.11
2016-11-05 03:03:00							7.29		7.3	7.29				2.7975									7.38				2.79722									177.05
2016-11-05 03:04:00														2.79833								7.64					2.79806								127.03
2016-11-05 03:05:00		69.07					7.3		7.29	7.3				2.79889													2.79861							133.93
2016-11-05 03:06:00									7.3					2.80722						7.37							2.80694						90.55
2016-11-05 03:07:00		70.25					7.29							2.80806													2.8075					90.64
2016-11-05 03:08:00							7.3							2.80861				7.36									2.80833				90.03
2016-11-05 03:09:00														2.80944			7.62										2.80889			94.12
2016-11-05 03:10:00							7.3		7.3	7.3		7.3		2.81		7.36											2.80972		90.2
2016-11-05 03:11:00							7.31		7.31	7.31	7.3	7.31		2.81083													2.81028	90.2
2016-11-05 03:12:00														2.82056												7.38	2.82028												175.79
2016-11-05 03:13:00							7.3		7.3	7.3	7.31	7.3		2.82139													2.82111											177.69
2016-11-05 03:14:00														2.82194										7.66			2.82167										172.29
2016-11-05 03:15:00							7.31	7.3	7.3	7.31		7.31		2.82278									7.38				2.8225									174.75
2016-11-05 03:16:00								7.31	7.31	7.31				2.82333								7.64					2.82306								126.76
2016-11-05 03:17:00														2.82417													2.82389							133.79
2016-11-05 03:18:00									7.31	7.3				2.8325						7.37							2.83194						90.46
2016-11-05 03:19:00														2.83306													2.83278					90.38
2016-11-05 03:20:00			68.59					7.31	7.3	7.31				2.83389				7.36									2.83333				90.29
2016-11-05 03:21:00			69.61				7.31	7.3	7.31	7.3	7.31	7.31		2.83444			7.63										2.83417			93.94
2016-11-05 03:22:00														2.83528		7.35											2.83472		90.2
2016-11-05 03:23:00							7.3		7.3		7.3	7.3		2.83583													2.83556	90.2
2016-11-05 03:24:00														2.84583												7.38	2.84556												174.75
2016-11-05 03:25:00														2.84667													2.84611											175.79
2016-11-05 03:26:00														2.84722										7.66			2.84694										171.68
2016-11-05 03:27:00														2.84806									7.38				2.8475									173.11
2016-11-05 03:28:00												7.3		2.84861								7.65					2.84833								127.03
2016-11-05 03:29:00												7.29		2.84944													2.84889							133.79
2016-11-05 03:30:00														2.8575						7.36							2.85722						90.38
2016-11-05 03:31:00										7.3		7.3		2.85833													2.85778					90.46
2016-11-05 03:32:00														2.85889				7.37									2.85861				90.12
2016-11-05 03:33:00			69.61					7.3	7.3	7.29				2.85972			7.63										2.85917			94.03
2016-11-05 03:34:00			70.64						7.29	7.3				2.86028		7.36											2.86		90.2
2016-11-05 03:35:00								7.29						2.86111													2.86083	90.29
2016-11-05 03:36:00								7.3	7.3					2.87111												7.38	2.87056												173.11
2016-11-05 03:37:00														2.87167													2.87139											173.72
2016-11-05 03:38:00				70.94			7.3	7.3		7.3				2.8725										7.66			2.87194										171.48
2016-11-05 03:39:00	71.51			69.73			7.29	7.29	7.3	7.29				2.87306									7.38				2.87278									171.68
2016-11-05 03:40:00														2.87389								7.65					2.87333								126.76
2016-11-05 03:41:00							7.29	7.3	7.29	7.29		7.3		2.87444													2.87417							133.5
2016-11-05 03:42:00														2.88278						7.37							2.88222						90.46
2016-11-05 03:43:00	70.11						7.3	7.3		7.3		7.29		2.88333													2.88306					90.46
2016-11-05 03:44:00							7.29	7.29	7.29			7.3		2.88417				7.36									2.88389				90.03
2016-11-05 03:45:00														2.88472			7.63										2.88444			94.03
2016-11-05 03:46:00							7.3	7.29	7.3		7.3			2.88556		7.36											2.88528		90.2
2016-11-05 03:47:00														2.88639													2.88583	90.12
2016-11-05 03:48:00							7.3	7.3	7.29	7.3	7.29			2.89611												7.37	2.89583												171.28
2016-11-05 03:49:00							7.29	7.3	7.3	7.29	7.3			2.89694													2.89639											172.29
2016-11-05 03:50:00														2.8975										7.66			2.89722										171.07
2016-11-05 03:51:00							7.3	7.29		7.3	7.29			2.89833									7.37				2.89778									170.07
2016-11-05 03:52:00											7.3			2.89889								7.64					2.89861								126.49
2016-11-05 03:53:00							7.3	7.29	7.3					2.89972													2.89944							133.21
2016-11-05 03:54:00							7.29	7.3	7.29					2.90806						7.37							2.9075						90.38
2016-11-05 03:55:00														2.90861													2.90833					90.55
2016-11-05 03:56:00							7.3	7.3	7.3					2.90944				7.36									2.90889				90.29
2016-11-05 03:57:00		70.25						7.31	7.3			7.3		2.91			7.63										2.90972			94.12
2016-11-05 03:58:00														2.91083		7.36											2.91028		90.12
2016-11-05 03:59:00		69.21						7.3	7.31			7.31		2.91139													2.91111	90.2
2016-11-05 04:00:00														2.92139												7.37	2.92111												169.87
2016-11-05 04:01:00	70.11								7.3			7.3		2.92194													2.92167											170.47
2016-11-05 04:02:00	71.22													2.92278										7.66			2.9225										170.47
2016-11-05 04:03:00														2.92333									7.37				2.92306									168.48
2016-11-05 04:04:00														2.92417								7.65					2.92389								126.22
2016-11-05 04:05:00														2.92472													2.92444							133.21
2016-11-05 04:06:00							7.3	7.3		7.3	7.3			2.93306						7.37							2.93278						90.38
2016-11-05 04:07:00				69.73			7.29	7.29	7.3	7.29	7.29	7.3		2.93361													2.93333					90.38
2016-11-05 04:08:00														2.93444				7.36									2.93417				90.12
2016-11-05 04:09:00				70.76			7.29		7.29	7.29		7.29		2.93528			7.64										2.93472			94.12
2016-11-05 04:10:00												7.3		2.93583		7.35											2.93556		90.29
2016-11-05 04:11:00							7.3		7.29	7.3	7.29			2.93667													2.93611	90.03
2016-11-05 04:12:00							7.29		7.3	7.3	7.3	7.29		2.94639												7.37	2.94611												168.48
2016-11-05 04:13:00														2.94722													2.94667											169.07
2016-11-05 04:14:00							7.29		7.29	7.29		7.3		2.94778										7.66			2.9475										169.67
2016-11-05 04:15:00								7.29	7.3	7.3				2.94861									7.37				2.94833									167.1
2016-11-05 04:16:00							7.3							2.94917								7.64					2.94889								126.08
2016-11-05 04:17:00								7.3	7.29	7.29				2.95													2.94972							133.06
2016-11-05 04:18:00														2.95806						7.35							2.95778						90.46
2016-11-05 04:19:00										7.29	7.3	7.3		2.95889													2.95861					90.29
2016-11-05 04:20:00				70.76						7.3	7.29	7.29		2.95972				7.35									2.95917				90.2
2016-11-05 04:21:00														2.96028			7.63										2.96			94.12
2016-11-05 04:22:00				71.84						7.29	7.3	7.3		2.96111		7.36											2.96056		90.12
2016-11-05 04:23:00														2.96167													2.96139	90.29
2016-11-05 04:24:00										7.3				2.97167												7.37	2.97111												166.71
2016-11-05 04:25:00		69.21				71.32	7.3		7.29					2.97222													2.97194											167.49
2016-11-05 04:26:00														2.97306										7.65			2.9725										169.07
2016-11-05 04:27:00		70.38				72.42	7.29		7.3					2.97361									7.37				2.97333									165.55
2016-11-05 04:28:00														2.97444								7.65					2.97417								126.35
2016-11-05 04:29:00							7.3							2.975													2.97472							133.06
2016-11-05 04:30:00								7.3						2.98333						7.35							2.98306						90.29
2016-11-05 04:31:00														2.98417													2.98361					90.38
2016-11-05 04:32:00								7.29		7.3	7.3			2.98472				7.35									2.98444				90.03
2016-11-05 04:33:00								7.29		7.29	7.29			2.98556			7.64										2.985			94.12
2016-11-05 04:34:00														2.98611		7.36											2.98583		90.2
2016-11-05 04:35:00								7.3		7.3	7.3			2.98694													2.98639	90.29
2016-11-05 04:36:00														2.99694												7.37	2.99639												165.74
2016-11-05 04:37:00							7.3			7.3				2.9975													2.99722											165.74
2016-11-05 04:38:00							7.29			7.29				2.99833										7.65			2.99778										168.68
2016-11-05 04:39:00														2.99889									7.36				2.99861									164.2
2016-11-05 04:40:00							7.3	7.3						2.99972								7.65					2.99917								125.81
2016-11-05 04:41:00								7.29	7.3	7.29				3.00028													3							132.77
2016-11-05 04:42:00														3.00861						7.35							3.00806						90.12
2016-11-05 04:43:00								7.3	7.29	7.3				3.00917													3.00889					90.2
2016-11-05 04:44:00														3.01				7.36									3.00972				90.03
2016-11-05 04:45:00								7.29	7.3					3.01056			7.64										3.01028			94.03
2016-11-05 04:46:00							7.3	7.29	7.3					3.01139		7.36											3.01111		90.03
2016-11-05 04:47:00														3.01194													3.01167	90.03
2016-11-05 04:48:00					72.81		7.29	7.3	7.29					3.02194												7.37	3.02167												164.2
2016-11-05 04:49:00					71.78				7.3					3.02278													3.0225											164.59
2016-11-05 04:50:00							7.3	7.29						3.02333										7.66			3.02306										167.69
2016-11-05 04:51:00							7.29	7.3	7.3					3.02417									7.36				3.02389									162.5
2016-11-05 04:52:00														3.02472								7.64					3.02444								125.68
2016-11-05 04:53:00							7.29	7.3	7.29					3.02556													3.02528							132.48
2016-11-05 04:54:00							7.3	7.29	7.3	7.3				3.03361						7.36							3.03333						90.38
2016-11-05 04:55:00														3.03444													3.03417					90.38
2016-11-05 04:56:00							7.29	7.29		7.29				3.035				7.36									3.03472				90.03
2016-11-05 04:57:00										7.3				3.03583			7.65										3.03556			93.94
2016-11-05 04:58:00		70.38					7.3	7.3						3.03667		7.36											3.03611		90.03
2016-11-05 04:59:00		69.35												3.03722													3.03694	90.03
2016-11-05 05:00:00														3.04722												7.37	3.04694												163.25
2016-11-05 05:01:00												7.3		3.04778													3.0475											162.87
2016-11-05 05:02:00					71.78							7.31		3.04861										7.65			3.04833										167.69
2016-11-05 05:03:00														3.04917									7.37				3.04889									161.19
2016-11-05 05:04:00					70.7			7.3				7.3		3.05								7.65					3.04972								125.41
2016-11-05 05:05:00														3.05056													3.05028							132.34
2016-11-05 05:06:00								7.29	7.3	7.3	7.3			3.05889						7.36							3.05861						89.94
2016-11-05 05:07:00							7.3		7.29	7.29	7.29			3.05972													3.05917					90.2
2016-11-05 05:08:00														3.06028				7.37									3.06				89.77
2016-11-05 05:09:00							7.29	7.29			7.3	7.3		3.06111			7.64										3.06083			93.94
2016-11-05 05:10:00												7.29		3.06167		7.35											3.06139		89.77
2016-11-05 05:11:00							7.29	7.3	7.29					3.0625													3.06222	89.86
2016-11-05 05:12:00							7.3	7.29	7.3	7.29	7.3	7.3		3.0725												7.37	3.07194												161.56
2016-11-05 05:13:00														3.07306													3.07278											160.81
2016-11-05 05:14:00								7.29	7.3	7.3	7.29			3.07389										7.65			3.07333										166.52
2016-11-05 05:15:00					70.7			7.3	7.29		7.29	7.3		3.07444									7.36				3.07417									159.52
2016-11-05 05:16:00														3.07528								7.65					3.07472								125.28
2016-11-05 05:17:00					71.85			7.3	7.3		7.3	7.29		3.07583													3.07556							132.2
2016-11-05 05:18:00														3.08417						7.36							3.08361						90.03
2016-11-05 05:19:00							7.3	7.29		7.3	7.3	7.3		3.08472													3.08444					90.12
2016-11-05 05:20:00							7.29	7.3	7.3	7.29	7.29			3.08556				7.36									3.08528				89.77
2016-11-05 05:21:00														3.08611			7.64										3.08583			93.67
2016-11-05 05:22:00							7.3	7.29	7.29	7.29	7.3			3.08694		7.36											3.08667		89.94
2016-11-05 05:23:00														3.0875													3.08722	89.86
2016-11-05 05:24:00	71.22	69.35					7.3	7.3	7.3	7.3				3.0975												7.37	3.09722												160.26
2016-11-05 05:25:00	72.3	70.64	70.64				7.31	7.31	7.31	7.3				3.09833													3.09778											159.7
2016-11-05 05:26:00														3.09889										7.66			3.09861										166.52
2016-11-05 05:27:00			71.97				7.32	7.32		7.31	7.3			3.09972									7.36				3.09917									158.42
2016-11-05 05:28:00		70.64					7.31	7.31			7.31	7.3		3.10028								7.65					3.1								125.28
2016-11-05 05:29:00														3.10111													3.10056							132.2
2016-11-05 05:30:00		71.66		71.84			7.31	7.31	7.31	7.31	7.31	7.31		3.10917						7.36							3.10889						89.94
2016-11-05 05:31:00														3.11													3.10972					90.03
2016-11-05 05:32:00				73.01			7.32	7.32	7.32	7.32	7.32			3.11056				7.36									3.11028				89.6
2016-11-05 05:33:00						72.42				7.32	7.32	7.31		3.11139			7.63										3.11111			93.67
2016-11-05 05:34:00														3.11194		7.35											3.11167		89.94
2016-11-05 05:35:00					71.85	73.48				7.31	7.31	7.32		3.11278													3.1125	89.69
2016-11-05 05:36:00					72.95									3.1225												7.36	3.12222												159.33
2016-11-05 05:37:00			71.97							7.32	7.32			3.12333													3.12306											158.24
2016-11-05 05:38:00			73.01											3.12417										7.65			3.12361										166.13
2016-11-05 05:39:00														3.12472									7.35				3.12444									156.97
2016-11-05 05:40:00														3.12556								7.65					3.125								125.14
2016-11-05 05:41:00														3.12611													3.12583							131.62
2016-11-05 05:42:00														3.13444						7.35							3.13389						89.94
2016-11-05 05:43:00														3.135													3.13472					89.94
2016-11-05 05:45:00											7.32			3.13583				7.36									3.13528				89.69
2016-11-05 05:46:00							7.32	7.32		7.32	7.31			3.13639			7.65										3.13611			93.67
2016-11-05 05:47:00														3.13722		7.36											3.13667		89.77
2016-11-05 05:48:00							7.31	7.31		7.31				3.13778													3.1375	89.69
2016-11-05 05:49:00														3.14778												7.35	3.1475												158.06
2016-11-05 05:50:00								7.31		7.31	7.31			3.14861													3.14806											156.97
2016-11-05 05:51:00								7.32	7.32	7.32	7.32	7.32		3.14917										7.65			3.14889										165.36
2016-11-05 05:52:00														3.15									7.36				3.14944									155.54
2016-11-05 05:53:00								7.31	7.31	7.31	7.31	7.31		3.15056								7.64					3.15028								124.88
2016-11-05 05:54:00														3.15139													3.15083							131.48
2016-11-05 05:55:00														3.15944						7.36							3.15917						89.77
2016-11-05 05:56:00														3.16028													3.15972					89.86
2016-11-05 05:57:00														3.16083				7.36									3.16056				89.6
2016-11-05 05:58:00														3.16167			7.65										3.16111			93.57
2016-11-05 05:59:00														3.16222		7.35											3.16194		89.77
2016-11-05 06:00:00														3.16306													3.16278	89.69
2016-11-05 06:01:00														3.17306												7.36	3.1725												156.79
2016-11-05 06:02:00														3.17361													3.17333											155.54
2016-11-05 06:03:00														3.17444										7.66			3.17389										164.59
2016-11-05 06:04:00			73.01				7.31	7.31	7.31	7.31	7.31	7.31		3.175									7.36				3.17472									154.48
2016-11-05 06:05:00														3.17583								7.65					3.17528								124.88
2016-11-05 06:06:00			71.78				7.3	7.3	7.3	7.3	7.3	7.3		3.17639													3.17611							131.48
2016-11-05 06:07:00														3.18472						7.36							3.18417						89.77
2016-11-05 06:08:00							7.31			7.3	7.3			3.18528													3.185					89.77
2016-11-05 06:09:00							7.3			7.31	7.31	7.3		3.18611				7.36									3.18583				89.6
2016-11-05 06:10:00														3.18667			7.64										3.18639			93.57
2016-11-05 06:11:00		71.66								7.31	7.31	7.31		3.1875		7.35											3.18722		89.6
2016-11-05 06:12:00		70.64						7.3		7.3	7.3			3.18806													3.18778	89.69
2016-11-05 06:13:00														3.19806												7.36	3.19778												155.36
2016-11-05 06:14:00								7.31	7.3	7.3		7.31		3.19889													3.19833											154.13
2016-11-05 06:15:00														3.19944										7.65			3.19917										164.2
2016-11-05 06:16:00								7.3	7.31	7.31		7.3		3.20028									7.36				3.19972									153.08
2016-11-05 06:17:00									7.3	7.3	7.3			3.20083								7.66					3.20056								124.61
2016-11-05 06:18:00														3.20167													3.20111							131.34
2016-11-05 06:19:00							7.3				7.31	7.3		3.20972						7.35							3.20944						89.86
2016-11-05 06:20:00											7.3	7.31		3.21056													3.21028					89.94
2016-11-05 06:21:00							7.31							3.21111				7.36									3.21083				89.34
2016-11-05 06:22:00							7.3				7.3			3.21194			7.64										3.21167			93.76
2016-11-05 06:23:00														3.21278		7.35											3.21222		89.69
2016-11-05 06:24:00											7.31	7.31		3.21333													3.21306	89.69
2016-11-05 06:25:00							7.3				7.3	7.3		3.22333												7.35	3.22306												154.48
2016-11-05 06:26:00														3.22389													3.22361											152.9
2016-11-05 06:27:00							7.31							3.22472										7.65			3.22444										163.63
2016-11-05 06:28:00														3.22528									7.35				3.225									151.52
2016-11-05 06:29:00							7.3							3.22611								7.65					3.22583								124.48
2016-11-05 06:30:00												7.3		3.22667													3.22639							131.06
2016-11-05 06:31:00														3.235						7.35							3.23472						89.69
2016-11-05 06:32:00												7.29		3.23556													3.23528					89.86
2016-11-05 06:33:00														3.23639				7.35									3.23611				89.51
2016-11-05 06:34:00												7.31		3.23722			7.64										3.23667			93.67
2016-11-05 06:35:00					72.95					7.3		7.3		3.23778		7.35											3.2375		89.6
2016-11-05 06:36:00														3.23861													3.23806	89.77
2016-11-05 06:37:00					71.85					7.31				3.24833												7.35	3.24806												153.25
2016-11-05 06:38:00										7.3				3.24917													3.24889											151.52
2016-11-05 06:39:00														3.25										7.65			3.24944										163.06
2016-11-05 06:40:00														3.25056									7.36				3.25028									150.66
2016-11-05 06:41:00														3.25111								7.65					3.25083								124.21
2016-11-05 06:42:00														3.25194													3.25167							130.77
2016-11-05 06:43:00														3.26028						7.35							3.25972						89.94
2016-11-05 06:44:00														3.26083													3.26056					89.69
2016-11-05 06:45:00														3.26167				7.36									3.26111				89.51
2016-11-05 06:46:00														3.26222			7.64										3.26194			93.85
2016-11-05 06:47:00														3.26306		7.35											3.2625		89.6
2016-11-05 06:48:00		70.64												3.26361													3.26333	89.51
2016-11-05 06:49:00														3.27361												7.36	3.27333												152.38
2016-11-05 06:50:00		69.64												3.27417													3.27389											150.49
2016-11-05 06:51:00														3.275										7.66			3.27472										162.69
2016-11-05 06:52:00														3.27556									7.36				3.27528									149.48
2016-11-05 06:53:00														3.27639								7.65					3.27611								124.08
2016-11-05 06:54:00														3.27694													3.27667							130.91
2016-11-05 06:55:00														3.28528						7.36							3.285						89.77
2016-11-05 06:56:00								7.3						3.28611													3.28556					89.69
2016-11-05 06:57:00														3.28667				7.35									3.28639				89.51
2016-11-05 06:58:00								7.29						3.2875			7.65										3.28694			93.85
2016-11-05 06:59:00														3.28806		7.35											3.28778		89.51
2016-11-05 07:00:00								7.3						3.28889													3.28833	89.69
2016-11-05 07:01:00														3.29889												7.35	3.29833												151.18
2016-11-05 07:02:00														3.29944													3.29917											149.14
2016-11-05 07:03:00														3.30028										7.65			3.29972										161.75
2016-11-05 07:04:00								7.3						3.30083									7.36				3.30056									148.47
2016-11-05 07:05:00														3.30167								7.65					3.30111								124.08
2016-11-05 07:06:00								7.29		7.3				3.30222													3.30194							130.77
2016-11-05 07:07:00														3.31056						7.36							3.31028						89.69
2016-11-05 07:08:00							7.3	7.3		7.29				3.31111													3.31083					89.86
2016-11-05 07:09:00							7.29		7.3	7.3				3.31194				7.34									3.31167				89.6
2016-11-05 07:10:00														3.3125			7.64										3.31222			93.76
2016-11-05 07:11:00							7.3		7.29					3.31333		7.35											3.31306		89.69
2016-11-05 07:12:00									7.3					3.31389													3.31361	89.6
2016-11-05 07:13:00							7.29							3.32389												7.35	3.32361												149.64
2016-11-05 07:14:00		69.64					7.3							3.32472													3.32417											147.97
2016-11-05 07:15:00														3.32528										7.64			3.325										161.37
2016-11-05 07:16:00		70.64					7.3				7.3	7.3		3.32611									7.36				3.32556									146.97
2016-11-05 07:17:00							7.29		7.3		7.29	7.29		3.32667								7.66					3.32639								124.08
2016-11-05 07:18:00														3.3275													3.32694							130.63
2016-11-05 07:19:00							7.3		7.29	7.3	7.29	7.3		3.33556						7.35							3.33528						89.77
2016-11-05 07:20:00														3.33639													3.33611					89.69
2016-11-05 07:21:00									7.3	7.29	7.3			3.33694				7.34									3.33667				89.51
2016-11-05 07:22:00				73.01			7.3			7.3		7.3		3.33778			7.65										3.3375			93.76
2016-11-05 07:23:00														3.33833		7.35											3.33806		89.6
2016-11-05 07:24:00				71.91			7.29	7.3		7.29		7.29		3.33917													3.33889	89.77
2016-11-05 07:25:00												7.3		3.34917												7.36	3.34861												148.8
2016-11-05 07:26:00								7.29		7.3				3.34972													3.34944											146.64
2016-11-05 07:27:00							7.29	7.3		7.29	7.3			3.35056										7.65			3.35										161
2016-11-05 07:28:00														3.35111									7.35				3.35083									146.31
2016-11-05 07:29:00							7.3	7.29		7.29	7.29			3.35194								7.65					3.35139								123.69
2016-11-05 07:30:00								7.29	7.3	7.3				3.3525													3.35222							130.35
2016-11-05 07:31:00														3.36083						7.35							3.36056						89.86
2016-11-05 07:32:00								7.3	7.29	7.3	7.29			3.36139													3.36111					89.77
2016-11-05 07:33:00														3.36222				7.35									3.36194				89.51
2016-11-05 07:34:00								7.29	7.29	7.29	7.3			3.36278			7.65										3.3625			93.67
2016-11-05 07:35:00								7.29	7.3	7.29	7.29			3.36361		7.35											3.36333		89.69
2016-11-05 07:36:00														3.36444													3.36389	89.51
2016-11-05 07:37:00								7.3		7.3	7.3			3.37417												7.35	3.37389												147.63
2016-11-05 07:38:00											7.29			3.375													3.37472											145.66
2016-11-05 07:39:00								7.29						3.37556										7.63			3.37528										160.26
2016-11-05 07:40:00								7.29			7.3			3.37639									7.36				3.37611									144.69
2016-11-05 07:41:00														3.37694								7.66					3.37667								123.56
2016-11-05 07:42:00							7.3	7.3			7.3			3.37778													3.3775							130.21
2016-11-05 07:43:00							7.29	7.29	7.3	7.3	7.29			3.38583						7.35							3.38556						89.77
2016-11-05 07:44:00														3.38667													3.38639					89.86
2016-11-05 07:45:00							7.3		7.29	7.29	7.29			3.3875				7.36									3.38694				89.43
2016-11-05 07:46:00														3.38806			7.64										3.38778			93.85
2016-11-05 07:47:00								7.29	7.29	7.29	7.3	7.3		3.38889		7.36											3.38833		89.69
2016-11-05 07:48:00								7.3	7.3	7.3	7.3	7.29		3.38944													3.38917	89.51
2016-11-05 07:49:00														3.39944												7.36	3.39917												146.97
2016-11-05 07:50:00										7.3	7.29			3.4													3.39972											144.2
2016-11-05 07:51:00								7.3		7.29	7.29	7.29		3.40083										7.64			3.40056										159.52
2016-11-05 07:52:00														3.40139									7.35				3.40111									144.04
2016-11-05 07:53:00								7.29		7.3	7.3	7.3		3.40222								7.65					3.40194								123.42
2016-11-05 07:54:00														3.40278													3.4025							130.07
2016-11-05 07:55:00							7.3				7.3			3.41111						7.35							3.41083						89.77
2016-11-05 07:56:00							7.29	7.29	7.3		7.29	7.3		3.41194													3.41139					89.86
2016-11-05 07:57:00														3.4125				7.35									3.41222				89.43
2016-11-05 07:58:00							7.29	7.3	7.29		7.3	7.29		3.41333			7.64										3.41278			93.85
2016-11-05 07:59:00														3.41389		7.36											3.41361		89.51
2016-11-05 08:00:00							7.3		7.3		7.29	7.3		3.41472													3.41417	89.69
2016-11-05 08:01:00								7.3			7.29	7.3		3.42472												7.35	3.42417												145.99
2016-11-05 08:02:00														3.42528													3.425											143.24
2016-11-05 08:03:00							7.3	7.29	7.3		7.3	7.29		3.42611										7.63			3.42556										159.15
2016-11-05 08:04:00							7.29		7.29	7.3		7.3		3.42667									7.35				3.42639									143.24
2016-11-05 08:05:00														3.4275								7.65					3.42694								123.29
2016-11-05 08:06:00							7.29		7.29	7.29		7.29		3.42806													3.42778							130.07
2016-11-05 08:07:00														3.43639						7.35							3.43583						89.69
2016-11-05 08:08:00							7.3		7.3			7.3		3.43694													3.43667					89.69
2016-11-05 08:09:00							7.29	7.29	7.29					3.43778				7.35									3.4375				89.6
2016-11-05 08:10:00														3.43833			7.64										3.43806			93.76
2016-11-05 08:11:00								7.3			7.3	7.3		3.43917		7.35											3.43889		89.6
2016-11-05 08:12:00											7.29	7.29		3.43972													3.43944	89.51
2016-11-05 08:13:00								7.29						3.44972												7.36	3.44944												144.85
2016-11-05 08:14:00						73.48						7.3		3.45056													3.45028											142.13
2016-11-05 08:16:00						72.23						7.29		3.45111										7.63			3.45083										158.79
2016-11-05 08:20:00														3.45194									7.35				3.45139									141.66
2016-11-05 08:21:00														3.4525								7.66					3.45222								123.29
2016-11-05 08:22:00														3.45333													3.45306							129.79
2016-11-05 08:23:00														3.46139						7.35							3.46111						89.86
2016-11-05 08:24:00														3.46222													3.46194					89.77
2016-11-05 08:25:00														3.46306				7.35									3.4625				89.34
2016-11-05 08:27:00														3.46361			7.64										3.46333			93.85
2016-11-05 08:28:00														3.46444		7.34											3.46389		89.6
2016-11-05 08:30:00														3.465													3.46472	89.69
2016-11-05 08:31:00														3.475												7.35	3.47472												144.04
2016-11-05 08:33:00														3.47556													3.47528											141.34
2016-11-05 08:34:00														3.47639										7.65			3.47611										158.24
2016-11-05 08:36:00														3.47694									7.35				3.47667									140.87
2016-11-05 08:38:00														3.47778								7.65					3.4775								123.03
2016-11-05 08:39:00														3.47833													3.47806							129.65
2016-11-05 08:42:00												7.29		3.48667						7.35							3.48639						89.86
2016-11-05 08:43:00												7.3		3.4875													3.48694					89.69
2016-11-05 08:44:00														3.48806				7.36									3.48778				89.51
2016-11-05 08:45:00									7.29			7.29		3.48889			7.64										3.48833			93.85
2016-11-05 08:46:00														3.48944		7.36											3.48917		89.6
2016-11-05 08:47:00									7.3			7.3		3.49028													3.48972	89.6
2016-11-05 08:48:00									7.29			7.29		3.5												7.35	3.49972												143.08
2016-11-05 08:49:00														3.50083													3.50056											140.41
2016-11-05 08:50:00											7.29			3.50139										7.63			3.50111										157.69
2016-11-05 08:51:00											7.3			3.50222									7.35				3.50194									140.1
2016-11-05 08:52:00														3.50278								7.66					3.5025								122.64
2016-11-05 08:53:00											7.29	7.29		3.50361													3.50333							129.51
2016-11-05 08:54:00														3.51194						7.35							3.51139						89.69
2016-11-05 08:55:00											7.3	7.3		3.5125													3.51222					89.77
2016-11-05 08:56:00											7.3	7.29		3.51333				7.35									3.51278				89.43
2016-11-05 08:57:00														3.51389			7.64										3.51361			93.76
2016-11-05 08:58:00											7.29			3.51472		7.35											3.51417		89.69
2016-11-05 08:59:00											7.3			3.51528													3.515	89.51
2016-11-05 09:00:00								7.29	7.29					3.52528												7.36	3.525												142.45
2016-11-05 09:01:00								7.3	7.3		7.29			3.52583													3.52556											139.33
2016-11-05 09:02:00														3.52667										7.64			3.52639										156.79
2016-11-05 09:03:00								7.3	7.3	7.29		7.29		3.52722									7.36				3.52694									139.02
2016-11-05 09:04:00								7.29	7.29	7.3		7.3		3.52806								7.66					3.52778								122.51
2016-11-05 09:05:00														3.52861													3.52833							129.37
2016-11-05 09:06:00										7.29		7.29		3.53694						7.35							3.53667						89.77
2016-11-05 09:07:00														3.5375													3.53722					89.77
2016-11-05 09:08:00												7.29		3.53833				7.35									3.53806				89.51
2016-11-05 09:09:00												7.3		3.53917			7.64										3.53861			94.03
2016-11-05 09:10:00														3.53972		7.34											3.53944		89.6
2016-11-05 09:11:00														3.54056													3.54	89.6
2016-11-05 09:12:00														3.55028												7.35	3.55												141.34
2016-11-05 09:13:00												7.3		3.55111													3.55083											138.86
2016-11-05 09:14:00											7.29	7.29		3.55194										7.63			3.55139										156.79
2016-11-05 09:15:00														3.5525									7.35				3.55222									137.8
2016-11-05 09:16:00								7.29			7.3			3.55306								7.65					3.55278								122.38
2016-11-05 09:17:00										7.29	7.29			3.55389													3.55361							129.09
2016-11-05 09:18:00								7.3						3.56222						7.35							3.56167						89.69
2016-11-05 09:19:00								7.3		7.3				3.56278													3.5625					89.77
2016-11-05 09:20:00														3.56361				7.35									3.56306				89.34
2016-11-05 09:21:00							7.29	7.29		7.29				3.56417			7.65										3.56389			93.76
2016-11-05 09:22:00							7.3							3.565		7.35											3.56444		89.43
2016-11-05 09:23:00														3.56556													3.56528	89.6
2016-11-05 09:24:00							7.29	7.29			7.29			3.57556												7.35	3.57528												140.25
2016-11-05 09:25:00												7.29		3.57611													3.57583											137.65
2016-11-05 09:26:00								7.3			7.3			3.57694										7.63			3.57667										156.43
2016-11-05 09:27:00							7.29	7.29			7.29	7.3		3.5775									7.35				3.57722									137.04
2016-11-05 09:28:00														3.57833								7.66					3.57806								122.25
2016-11-05 09:29:00							7.3			7.29	7.29	7.29		3.57889													3.57861							129.23
2016-11-05 09:30:00								7.29	7.29	7.3	7.3			3.58722						7.35							3.58694						89.6
2016-11-05 09:31:00							7.29							3.58806													3.5875					89.69
2016-11-05 09:32:00	72.3							7.3	7.3	7.3	7.29	7.29		3.58861				7.35									3.58833				89.34
2016-11-05 09:33:00														3.58944			7.64										3.58889			93.85
2016-11-05 09:34:00	71.08	70.64	71.78	71.91			7.29		7.29	7.29	7.29	7.3		3.59		7.35											3.58972		89.34
2016-11-05 09:35:00	71.08	69.51	70.07	70.64	71.85				7.3	7.3	7.3			3.59083													3.59028	89.6
2016-11-05 09:36:00							7.3							3.60083												7.35	3.60028												139.33
2016-11-05 09:37:00	69.76	69.51	70.07	70.64	70.83	72.23								3.60139													3.60111											136.74
2016-11-05 09:38:00														3.60194										7.63			3.60167										155.72
2016-11-05 09:39:00	69.76	68.23	68.78	69.21	70.83	70.76								3.60278									7.35				3.6025									136
2016-11-05 09:40:00	68.66	68.23	68.78	69.21	69.58									3.60361								7.65					3.60306								122.12
2016-11-05 09:41:00														3.60417													3.60389							128.81
2016-11-05 09:42:00		67.22	67.75	68.11		70.76								3.6125						7.34							3.61194						89.69
2016-11-05 09:43:00					69.58	69.45								3.61306													3.61278					89.69
2016-11-05 09:44:00	68.66													3.61389				7.34									3.61333				89.26
2016-11-05 09:45:00	67.57	67.22	67.75	68.11	68.35									3.61444			7.65										3.61417			93.85
2016-11-05 09:46:00														3.61528		7.35											3.61472		89.51
2016-11-05 09:47:00		66.04	66.51	66.86										3.61583													3.61556	89.6
2016-11-05 09:48:00					68.35	69.45	7.3							3.62583												7.35	3.62556												138.71
2016-11-05 09:49:00														3.62667													3.62611											136
2016-11-05 09:50:00	67.57				67.34	68.29	7.31							3.62722										7.63			3.62694										155.36
2016-11-05 09:51:00														3.62806									7.35				3.6275									135.11
2016-11-05 09:52:00	66.45		66.51	66.86			7.3							3.62861								7.66					3.62833								122.12
2016-11-05 09:53:00		66.04	65.47	65.81										3.62944													3.62889							128.67
2016-11-05 09:54:00														3.6375						7.34							3.63722						89.51
2016-11-05 09:55:00		64.95												3.63833													3.63806					89.51
2016-11-05 09:56:00														3.63889				7.36									3.63861				89.26
2016-11-05 09:57:00														3.63972			7.65										3.63944			93.85
2016-11-05 09:58:00					67.34									3.64028		7.34											3.64		89.51
2016-11-05 09:59:00														3.64111													3.64083	89.51
2016-11-05 10:00:00					66.28	68.29								3.65111												7.35	3.65056												137.5
2016-11-05 10:01:00						67.28								3.65167													3.65139											134.96
2016-11-05 10:02:00														3.6525										7.63			3.65194										154.65
2016-11-05 10:03:00				65.81										3.65306									7.35				3.65278									134.37
2016-11-05 10:04:00														3.65389								7.66					3.65333								122.12
2016-11-05 10:05:00	66.45		65.47	64.78										3.65444													3.65417							128.26
2016-11-05 10:06:00	65.3	64.95	64.44											3.66278						7.35							3.6625						89.6
2016-11-05 10:07:00														3.66333													3.66306					89.51
2016-11-05 10:08:00		63.94												3.66417				7.34									3.66389				89.34
2016-11-05 10:09:00														3.66472			7.65										3.66444			93.67
2016-11-05 10:10:00														3.66556		7.35											3.66528		89.34
2016-11-05 10:12:00														3.66611													3.66583	89.43
2016-11-05 10:13:00														3.67611												7.34	3.67583												136.89
2016-11-05 10:14:00														3.67694													3.67667											134.08
2016-11-05 10:15:00														3.6775										7.61			3.67722										154.48
2016-11-05 10:16:00														3.67833									7.34				3.67806									133.35
2016-11-05 10:17:00											7.3			3.67889								7.66					3.67861								121.87
2016-11-05 10:18:00														3.67972													3.67944							128.26
2016-11-05 10:19:00											7.29			3.68806						7.35							3.6875						89.69
2016-11-05 10:20:00														3.68861													3.68833					89.69
2016-11-05 10:21:00											7.3			3.68944				7.36									3.68889				89.43
2016-11-05 10:22:00							7.3							3.69			7.64										3.68972			93.94
2016-11-05 10:23:00														3.69083		7.35											3.69028		89.43
2016-11-05 10:24:00					66.28		7.29							3.69139													3.69111	89.43
2016-11-05 10:25:00					65.18									3.70139												7.35	3.70111												136
2016-11-05 10:26:00							7.3							3.70194													3.70167											133.06
2016-11-05 10:27:00								7.3	7.3					3.70278										7.63			3.7025										153.77
2016-11-05 10:28:00														3.70333									7.34				3.70306									132.34
2016-11-05 10:29:00								7.29	7.29		7.3			3.70417								7.66					3.70389								121.61
2016-11-05 10:30:00						67.28	7.3	7.3	7.3	7.3	7.29			3.70472													3.70444							127.99
2016-11-05 10:31:00														3.71306						7.35							3.71278						89.51
2016-11-05 10:32:00						66.28	7.29	7.29		7.29	7.3			3.71389													3.71333					89.69
2016-11-05 10:33:00											7.3			3.71444				7.35									3.71417				89.26
2016-11-05 10:34:00							7.3	7.3		7.3				3.71528			7.64										3.71472			93.76
2016-11-05 10:35:00				64.78			7.3			7.29	7.29			3.71583		7.35											3.71556		89.43
2016-11-05 10:36:00														3.71667													3.71611	89.34
2016-11-05 10:37:00				63.77			7.29			7.3	7.3			3.72639												7.35	3.72611												135.11
2016-11-05 10:38:00										7.29	7.3			3.72722													3.72694											132.34
2016-11-05 10:39:00							7.29							3.72778										7.62			3.7275										153.08
2016-11-05 10:40:00							7.3	7.3	7.3	7.3	7.29	7.3		3.72861									7.34				3.72833									131.48
2016-11-05 10:41:00														3.72917								7.66					3.72889								121.74
2016-11-05 10:42:00			64.44				7.3	7.29	7.29	7.29	7.3	7.29		3.73													3.72972							128.4
2016-11-05 10:43:00			63.44				7.29		7.3			7.3		3.73833						7.35							3.73778						89.43
2016-11-05 10:44:00														3.73889													3.73861					89.51
2016-11-05 10:45:00		63.94					7.3	7.29	7.29	7.29				3.73972				7.34									3.73917				89.26
2016-11-05 10:46:00														3.74028			7.64										3.74			93.67
2016-11-05 10:47:00		62.89					7.29	7.3	7.29	7.3	7.3	7.3		3.74111		7.35											3.74056		89.26
2016-11-05 10:48:00														3.74167													3.74139	89.34
2016-11-05 10:49:00	65.3						7.3	7.29	7.3	7.29	7.29	7.29		3.75167												7.34	3.75139												134.52
2016-11-05 10:50:00														3.7525													3.75194											131.48
2016-11-05 10:51:00	64.28						7.29		7.29	7.3		7.29		3.75306										7.63			3.75278										153.42
2016-11-05 10:52:00										7.29	7.29	7.3		3.75389									7.35				3.75333									130.91
2016-11-05 10:53:00								7.29	7.29					3.75444								7.66					3.75417								121.35
2016-11-05 10:54:00								7.3	7.3		7.3	7.29		3.75528													3.75472							128.12
2016-11-05 10:55:00														3.76333						7.35							3.76306						89.51
2016-11-05 10:56:00								7.29	7.29		7.29			3.76417													3.76389					89.34
2016-11-05 10:57:00								7.3	7.3	7.29	7.29			3.76472				7.35									3.76444				89.26
2016-11-05 10:58:00														3.76556			7.64										3.76528			93.67
2016-11-05 10:59:00								7.29	7.29	7.3	7.3	7.29		3.76611		7.35											3.76583		89.26
2016-11-05 11:00:00														3.76694													3.76667	89.34
2016-11-05 11:01:00									7.3	7.29		7.3		3.77694												7.34	3.77639												133.64
2016-11-05 11:02:00							7.29	7.29	7.3	7.29	7.3			3.7775													3.77722											130.63
2016-11-05 11:03:00														3.77833										7.62			3.77778										152.73
2016-11-05 11:04:00							7.3	7.3	7.29	7.3	7.29	7.3		3.77889									7.34				3.77861									130.21
2016-11-05 11:05:00											7.29	7.29		3.77972								7.66					3.77917								121.48
2016-11-05 11:06:00							7.3	7.29		7.3				3.78028													3.78							127.99
2016-11-05 11:07:00							7.29			7.29	7.3	7.3		3.78861						7.34							3.78833						89.34
2016-11-05 11:08:00														3.78944													3.78889					89.34
2016-11-05 11:09:00							7.29					7.29		3.79				7.35									3.78972				89.09
2016-11-05 11:10:00							7.3				7.3			3.79083			7.65										3.79028			93.57
2016-11-05 11:11:00														3.79139		7.34											3.79111		89.34
2016-11-05 11:12:00							7.29			7.29	7.29			3.79194													3.79167	89.26
2016-11-05 11:13:00														3.80194												7.35	3.80167												132.63
2016-11-05 11:14:00										7.3	7.3			3.80278													3.8025											130.07
2016-11-05 11:15:00										7.29	7.29	7.29		3.80333										7.62			3.80306										152.04
2016-11-05 11:16:00														3.80417									7.35				3.80389									129.37
2016-11-05 11:17:00							7.29				7.3	7.3		3.80472								7.67					3.80444								120.97
2016-11-05 11:18:00										7.29	7.29	7.3		3.80556													3.80528							127.71
2016-11-05 11:19:00							7.3							3.81389						7.35							3.81333						89.34
2016-11-05 11:20:00							7.29			7.3	7.29	7.29		3.81444													3.81417					89.69
2016-11-05 11:21:00														3.81528				7.34									3.81472				89.17
2016-11-05 11:22:00									7.29	7.29	7.3			3.81583			7.66										3.81556			93.85
2016-11-05 11:23:00									7.3			7.29		3.81667		7.34											3.81611		89.43
2016-11-05 11:24:00														3.81722													3.81694	89.26
2016-11-05 11:25:00									7.29	7.29		7.3		3.82722												7.34	3.82694												131.91
2016-11-05 11:26:00														3.82806													3.8275											129.09
2016-11-05 11:27:00									7.3	7.3				3.82861										7.61			3.82833										151.69
2016-11-05 11:28:00									7.3	7.29	7.3			3.82944									7.35				3.82889									128.54
2016-11-05 11:29:00														3.83								7.66					3.82972								121.1
2016-11-05 11:30:00									7.29		7.29	7.3		3.83083													3.83028							127.44
2016-11-05 11:31:00									7.29		7.3	7.29		3.83889						7.35							3.83861						89.34
2016-11-05 11:32:00								7.29						3.83972													3.83917					89.43
2016-11-05 11:33:00								7.3	7.3		7.29			3.84028				7.34									3.84				89.09
2016-11-05 11:34:00														3.84111			7.65										3.84056			93.76
2016-11-05 11:35:00								7.29	7.29					3.84167		7.34											3.84139		89.26
2016-11-05 11:36:00					65.18				7.3			7.29		3.8425													3.84194	89.34
2016-11-05 11:37:00														3.85222												7.34	3.85194												131.48
2016-11-05 11:38:00					64.16			7.29	7.29	7.29		7.3		3.85306													3.85278											128.26
2016-11-05 11:39:00														3.85361										7.62			3.85333										151.35
2016-11-05 11:40:00								7.3		7.3		7.29		3.85444									7.34				3.85417									127.71
2016-11-05 11:41:00								7.29		7.29				3.855								7.66					3.85472								121.1
2016-11-05 11:42:00														3.85583													3.85556							127.3
2016-11-05 11:43:00														3.86417						7.34							3.86361						89.34
2016-11-05 11:44:00											7.29			3.86472													3.86444					89.34
2016-11-05 11:45:00														3.86556				7.34									3.865				89.26
2016-11-05 11:46:00								7.29	7.29		7.3	7.29		3.86611			7.66										3.86583			93.67
2016-11-05 11:47:00														3.86694		7.34											3.86639		89.26
2016-11-05 11:48:00								7.3	7.3		7.29	7.3		3.8675													3.86722	89.43
2016-11-05 11:49:00								7.29	7.29			7.29		3.8775												7.33	3.87722												130.49
2016-11-05 11:50:00														3.87833													3.87778											127.85
2016-11-05 11:51:00							7.29	7.29						3.87889										7.62			3.87861										150.83
2016-11-05 11:52:00												7.29		3.87972									7.35				3.87917									127.03
2016-11-05 11:53:00							7.3	7.3						3.88028								7.66					3.88								120.97
2016-11-05 11:54:00							7.29	7.29				7.3		3.88111													3.88056							127.16
2016-11-05 11:55:00														3.88917						7.35							3.88889						89.43
2016-11-05 11:56:00												7.29		3.89													3.88944					89.6
2016-11-05 11:57:00												7.29		3.89056				7.35									3.89028				89.09
2016-11-05 11:58:00														3.89139			7.65										3.89083			93.57
2016-11-05 11:59:00									7.29			7.3		3.89194		7.34											3.89167		89.17
2016-11-05 12:00:00														3.89278													3.89222	89.17
2016-11-05 12:01:00							7.29		7.3			7.29		3.90278												7.34	3.90222												129.65
2016-11-05 12:02:00							7.3		7.29					3.90333													3.90306											126.76
2016-11-05 12:03:00														3.90417										7.61			3.90361										150.49
2016-11-05 12:04:00				63.77			7.29							3.90472									7.34				3.90444									126.22
2016-11-05 12:05:00				62.73								7.29		3.90556								7.66					3.905								120.84
2016-11-05 12:06:00														3.90611													3.90583							127.03
2016-11-05 12:07:00												7.3		3.91444						7.34							3.91389						89.34
2016-11-05 12:08:00														3.915													3.91472					89.43
2016-11-05 12:09:00												7.29		3.91583				7.34									3.91528				89.09
2016-11-05 12:10:00						66.28	7.29					7.29		3.91639			7.66										3.91611			93.76
2016-11-05 12:11:00														3.91722		7.35											3.91667		89.34
2016-11-05 12:12:00						65.24	7.3	7.29			7.29	7.3		3.91778													3.9175	89.26
2016-11-05 12:13:00											7.3	7.3		3.92778												7.34	3.9275												129.09
2016-11-05 12:14:00							7.29	7.3						3.92861													3.92806											126.22
2016-11-05 12:15:00								7.29			7.29	7.29		3.92917										7.62			3.92889										149.98
2016-11-05 12:16:00														3.93									7.34				3.92944									125.81
2016-11-05 12:17:00			63.44								7.3			3.93056								7.66					3.93028								120.46
2016-11-05 12:18:00			62.4								7.3	7.29		3.93139													3.93083							127.03
2016-11-05 12:19:00														3.93944						7.35							3.93917						89.43
2016-11-05 12:20:00							7.29				7.29	7.3		3.94028													3.94					89.43
2016-11-05 12:21:00														3.94083				7.35									3.94056				89.09
2016-11-05 12:22:00		62.89					7.3					7.29		3.94167			7.65										3.94139			93.76
2016-11-05 12:23:00		61.86					7.29							3.94222		7.34											3.94194		89.09
2016-11-05 12:24:00														3.94306													3.94278	89.26
2016-11-05 12:25:00														3.95306												7.34	3.9525												128.4
2016-11-05 12:26:00									7.29					3.95361													3.95333											125.41
2016-11-05 12:27:00														3.95444										7.61			3.95389										149.31
2016-11-05 12:28:00									7.3			7.29		3.955									7.34				3.95472									124.88
2016-11-05 12:29:00														3.95583								7.66					3.95528								120.46
2016-11-05 12:30:00									7.29			7.3		3.95639													3.95611							126.76
2016-11-05 12:31:00	64.28											7.29		3.96472						7.35							3.96444						89.34
2016-11-05 12:32:00														3.96556													3.965					89.34
2016-11-05 12:33:00	63.28						7.29					7.29		3.96611				7.34									3.96583				89
2016-11-05 12:34:00												7.3		3.96694			7.66										3.96639			93.57
2016-11-05 12:35:00							7.3							3.9675		7.34											3.96722		89.17
2016-11-05 12:36:00							7.29					7.29		3.96833													3.96778	89.34
2016-11-05 12:37:00														3.97806												7.34	3.97778												127.85
2016-11-05 12:38:00							7.29			7.29				3.97889													3.97861											124.74
2016-11-05 12:39:00							7.3		7.29	7.3				3.97944										7.6			3.97917										148.8
2016-11-05 12:40:00														3.98028									7.34				3.98									124.08
2016-11-05 12:41:00							7.29	7.29	7.3	7.29				3.98083								7.66					3.98056								120.33
2016-11-05 12:42:00												7.29		3.98167													3.98139							126.62
2016-11-05 12:43:00								7.3	7.29					3.99						7.34							3.98944						89.26
2016-11-05 12:44:00								7.29				7.3		3.99056													3.99028					89.43
2016-11-05 12:45:00														3.99139				7.35									3.99083				89.09
2016-11-05 12:46:00										7.29		7.29		3.99194			7.65										3.99167			93.76
2016-11-05 12:47:00										7.3		7.3		3.99278		7.34											3.99222		89.17
2016-11-05 12:48:00														3.99333													3.99306	89.26
2016-11-05 12:49:00							7.29			7.29		7.3		4.00333												7.34	4.00306												127.03
2016-11-05 12:50:00														4.00389													4.00361											124.35
2016-11-05 12:51:00							7.3					7.29		4.00472										7.61			4.00444										148.47
2016-11-05 12:52:00							7.29					7.3		4.00528									7.34				4.005									123.69
2016-11-05 12:53:00														4.00611								7.66					4.00583								120.08
2016-11-05 12:54:00								7.29				7.3		4.00667													4.00639							126.62
2016-11-05 12:55:00								7.3		7.29		7.29		4.015						7.34							4.01472						89.26
2016-11-05 12:56:00														4.01583													4.01528					89.26
2016-11-05 12:57:00								7.29		7.3		7.29		4.01639				7.34									4.01611				88.92
2016-11-05 12:58:00														4.01722			7.65										4.01667			93.57
2016-11-05 12:59:00										7.29		7.3		4.01778		7.35											4.0175		89.17
2016-11-05 13:00:00										7.3		7.29		4.01861													4.01806	89.26
2016-11-05 13:01:00														4.02833												7.34	4.02806												126.49
2016-11-05 13:02:00									7.29	7.29				4.02917													4.02861											123.42
2016-11-05 13:03:00												7.29		4.02972										7.61			4.02944										147.97
2016-11-05 13:04:00							7.29		7.3					4.03056									7.34				4.03									123.03
2016-11-05 13:05:00							7.3		7.29			7.3		4.03111								7.67					4.03083								120.21
2016-11-05 13:06:00														4.03194													4.03139							126.49
2016-11-05 13:07:00							7.29							4.04						7.35							4.03972						89.26
2016-11-05 13:08:00										7.29		7.3		4.04083													4.04056					89.26
2016-11-05 13:09:00														4.04139				7.34									4.04111				89.09
2016-11-05 13:10:00								7.29		7.3		7.29		4.04222			7.66										4.04194			93.76
2016-11-05 13:11:00												7.3		4.04306		7.35											4.0425		89.26
2016-11-05 13:12:00							7.29	7.3	7.29	7.29				4.04361													4.04333	89.09
2016-11-05 13:13:00							7.3	7.29	7.3			7.29		4.05361												7.34	4.05333												126.08
2016-11-05 13:14:00														4.05417													4.05389											122.51
2016-11-05 13:15:00							7.29		7.29					4.055										7.61			4.05472										147.8
2016-11-05 13:16:00							7.3		7.3					4.05556									7.34				4.05528									122.12
2016-11-05 13:17:00														4.05639								7.67					4.05611								119.96
2016-11-05 13:18:00							7.3		7.29					4.05694													4.05667							126.22
2016-11-05 13:19:00														4.06528						7.33							4.065						89.34
2016-11-05 13:20:00							7.29							4.06611													4.06556					89.43
2016-11-05 13:21:00														4.06667				7.35									4.06639				88.92
2016-11-05 13:22:00														4.0675			7.65										4.06694			93.67
2016-11-05 13:23:00														4.06806		7.35											4.06778		89.17
2016-11-05 13:24:00												7.29		4.06889													4.06833	89.34
2016-11-05 13:25:00														4.07861												7.34	4.07833												125.41
2016-11-05 13:26:00												7.3		4.07944													4.07917											122
2016-11-05 13:27:00														4.08										7.6			4.07972										146.97
2016-11-05 13:28:00														4.08083									7.35				4.08056									121.35
2016-11-05 13:29:00												7.3		4.08139								7.67					4.08111								119.7
2016-11-05 13:30:00														4.08222													4.08194							125.95
2016-11-05 13:31:00												7.29		4.09056						7.34							4.09						89.09
2016-11-05 13:32:00														4.09111													4.09083					89.34
2016-11-05 13:33:00														4.09194				7.35									4.09139				88.92
2016-11-05 13:34:00							7.29							4.0925			7.65										4.09222			93.76
2016-11-05 13:35:00														4.09333		7.35											4.09278		89.17
2016-11-05 13:36:00							7.3							4.09389													4.09361	89
2016-11-05 13:37:00							7.29				7.29			4.10389												7.34	4.10361												124.61
2016-11-05 13:38:00														4.10444													4.10417											121.23
2016-11-05 13:39:00											7.3	7.29		4.10528										7.6			4.105										146.81
2016-11-05 13:40:00														4.10583									7.34				4.10556									121.1
2016-11-05 13:41:00								7.29			7.29	7.3		4.10667								7.67					4.10639								119.45
2016-11-05 13:42:00								7.3				7.29		4.10722													4.10694							125.95
2016-11-05 13:43:00														4.11556						7.34							4.11528						89.26
2016-11-05 13:44:00								7.29						4.11639													4.11583					89.26
2016-11-05 13:45:00											7.29			4.11694				7.34									4.11667				89
2016-11-05 13:46:00														4.11778			7.65										4.11722			93.67
2016-11-05 13:47:00										7.29	7.3	7.29		4.11833		7.35											4.11806		89.09
2016-11-05 13:48:00														4.11917													4.11861	89.17
2016-11-05 13:49:00										7.3	7.29	7.3		4.12917												7.34	4.12861												123.95
2016-11-05 13:50:00										7.29	7.3	7.29		4.12972													4.12944											120.72
2016-11-05 13:51:00														4.13056										7.6			4.13										146.31
2016-11-05 13:52:00											7.3	7.29		4.13111									7.35				4.13083									120.59
2016-11-05 13:53:00														4.13194								7.67					4.13139								119.45
2016-11-05 13:54:00											7.29	7.3		4.1325													4.13222							125.68
2016-11-05 13:55:00								7.29				7.3		4.14083						7.34							4.14028						89.26
2016-11-05 13:56:00														4.14139													4.14111					89.26
2016-11-05 13:57:00							7.29	7.3			7.29	7.29		4.14222				7.34									4.14194				89
2016-11-05 13:58:00							7.3	7.29	7.29		7.3	7.29		4.14278			7.66										4.1425			93.67
2016-11-05 13:59:00														4.14361		7.34											4.14333		89.17
2016-11-05 14:00:00							7.29	7.29	7.3		7.3	7.3		4.14417													4.14389	89
2016-11-05 14:01:00														4.15417												7.34	4.15389												123.16
2016-11-05 14:02:00								7.3	7.3		7.29	7.3		4.155													4.15444											120.33
2016-11-05 14:03:00								7.29	7.29	7.29	7.3	7.29		4.15556										7.6			4.15528										145.82
2016-11-05 14:04:00														4.15639									7.34				4.15583									119.7
2016-11-05 14:05:00										7.3	7.29			4.15694								7.67					4.15667								119.33
2016-11-05 14:06:00										7.29	7.3			4.15778													4.15722							125.54
2016-11-05 14:07:00														4.16583						7.34							4.16556						89.09
2016-11-05 14:08:00									7.29	7.29				4.16667													4.16611					89.34
2016-11-05 14:09:00														4.16722				7.35									4.16694				89
2016-11-05 14:10:00							7.29		7.3	7.3	7.3			4.16806			7.66										4.16778			93.67
2016-11-05 14:11:00							7.3		7.29	7.3	7.29			4.16861		7.34											4.16833		89
2016-11-05 14:12:00														4.16944													4.16917	89
2016-11-05 14:13:00							7.3			7.29		7.29		4.17944												7.34	4.17889												122.77
2016-11-05 14:14:00		61.86					7.29					7.3		4.18													4.17972											119.45
2016-11-05 14:15:00														4.18083										7.59			4.18028										145.5
2016-11-05 14:16:00		60.86					7.29		7.29		7.29	7.29		4.18139									7.33				4.18111									119.2
2016-11-05 14:17:00														4.18222								7.66					4.18167								119.33
2016-11-05 14:18:00							7.3		7.3		7.3	7.29		4.18278													4.1825							125.28
2016-11-05 14:19:00							7.29	7.29	7.29	7.29	7.29	7.3		4.19111						7.35							4.19083						89.26
2016-11-05 14:20:00														4.19167													4.19139					89.26
2016-11-05 14:21:00					64.16			7.3		7.3	7.29	7.29		4.1925				7.35									4.19222				88.75
2016-11-05 14:22:00					63.11									4.19306			7.65										4.19278			93.76
2016-11-05 14:23:00								7.29		7.29	7.3			4.19389		7.34											4.19361		89.09
2016-11-05 14:24:00								7.29	7.29	7.29	7.3	7.29		4.19444													4.19417	89.09
2016-11-05 14:25:00														4.20444												7.34	4.20417												122
2016-11-05 14:26:00								7.3	7.3	7.3	7.29	7.3		4.20528													4.20472											118.95
2016-11-05 14:27:00								7.3	7.3	7.29		7.29		4.20583										7.6			4.20556										144.85
2016-11-05 14:28:00														4.20667									7.33				4.20611									118.7
2016-11-05 14:29:00								7.29	7.29	7.29				4.20722								7.67					4.20694								119.08
2016-11-05 14:30:00														4.20806													4.2075							125.41
2016-11-05 14:31:00								7.3		7.3				4.21611						7.35							4.21583						89.17
2016-11-05 14:32:00								7.29	7.29	7.29	7.29	7.29		4.21694													4.21639					89.34
2016-11-05 14:33:00														4.2175				7.34									4.21722				88.75
2016-11-05 14:34:00								7.3	7.3	7.29	7.3	7.3		4.21833			7.66										4.21806			93.67
2016-11-05 14:35:00											7.29	7.29		4.21889		7.35											4.21861		89
2016-11-05 14:36:00			62.4					7.3	7.29	7.3				4.21972													4.21944	89.17
2016-11-05 14:37:00			61.38					7.29	7.29	7.29		7.29		4.22972												7.34	4.22917												121.48
2016-11-05 14:38:00														4.23028													4.23											118.21
2016-11-05 14:39:00									7.3	7.29		7.3		4.23111										7.59			4.23083										144.52
2016-11-05 14:40:00				62.73				7.29	7.29	7.3	7.29	7.29		4.23167									7.33				4.23139									118.21
2016-11-05 14:41:00														4.2325								7.66					4.23222								118.95
2016-11-05 14:42:00				61.7			7.29	7.3		7.29	7.3			4.23306													4.23278							125.01
2016-11-05 14:43:00														4.24139						7.34							4.24111						89.17
2016-11-05 14:44:00							7.3	7.29			7.29			4.24222													4.24167					89.17
2016-11-05 14:45:00														4.24278				7.34									4.2425				88.83
2016-11-05 14:46:00														4.24361			7.66										4.24306			93.67
2016-11-05 14:47:00							7.3		7.29		7.29			4.24417		7.34											4.24389		89
2016-11-05 14:48:00												7.29		4.245													4.24444	89.09
2016-11-05 14:49:00							7.29		7.3		7.3			4.25472												7.34	4.25444												121.1
2016-11-05 14:50:00									7.29	7.29	7.29	7.3		4.25556													4.25528											117.59
2016-11-05 14:51:00														4.25611										7.59			4.25583										144.2
2016-11-05 14:52:00										7.3	7.3	7.29		4.25694									7.34				4.25667									117.59
2016-11-05 14:53:00										7.29	7.29	7.3		4.2575								7.65					4.25722								118.7
2016-11-05 14:54:00														4.25833													4.25806							124.74
2016-11-05 14:55:00											7.3	7.29		4.26667						7.34							4.26611						89.17
2016-11-05 14:56:00														4.26722													4.26694					89.09
2016-11-05 14:57:00						65.24	7.29				7.29	7.3		4.26806				7.34									4.2675				88.92
2016-11-05 14:58:00						64.22	7.3	7.29		7.29		7.29		4.26861			7.65										4.26833			93.57
2016-11-05 14:59:00														4.26944		7.35											4.26889		89
2016-11-05 15:00:00							7.29	7.3	7.29	7.3				4.27													4.26972	89.09
2016-11-05 15:01:00														4.28												7.34	4.27972												120.33
2016-11-05 15:02:00	63.28						7.29	7.29	7.3	7.29				4.28056													4.28028											117.1
2016-11-05 15:03:00	62.24						7.3		7.29					4.28139										7.59			4.28111										143.4
2016-11-05 15:04:00														4.28194									7.34				4.28167									116.86
2016-11-05 15:05:00							7.29		7.3					4.28278								7.67					4.2825								118.95
2016-11-05 15:06:00									7.29			7.29		4.28333													4.28306							124.88
2016-11-05 15:07:00														4.29167						7.35							4.29139						89
2016-11-05 15:08:00												7.3		4.2925													4.29194					89.09
2016-11-05 15:09:00														4.29306				7.35									4.29278				88.83
2016-11-05 15:10:00							7.29	7.29				7.29		4.29389			7.65										4.29333			93.57
2016-11-05 15:11:00							7.3	7.3			7.29	7.3		4.29444		7.34											4.29417		89.09
2016-11-05 15:12:00														4.29528													4.29472	89
2016-11-05 15:13:00							7.3	7.29			7.3			4.305												7.34	4.30472												119.83
2016-11-05 15:14:00														4.30583													4.30556											116.49
2016-11-05 15:15:00							7.29				7.29			4.30639										7.6			4.30611										143.08
2016-11-05 15:16:00										7.29	7.29	7.3		4.30722									7.34				4.30694									116.37
2016-11-05 15:17:00														4.30778								7.68					4.3075								118.58
2016-11-05 15:18:00										7.3	7.3	7.29		4.30861													4.30833							124.88
2016-11-05 15:19:00							7.29	7.29	7.29	7.29	7.3	7.3		4.31694						7.34							4.31639						89.09
2016-11-05 15:20:00														4.3175													4.31722					89.17
2016-11-05 15:21:00							7.3	7.3	7.3		7.29	7.3		4.31833				7.34									4.31778				88.75
2016-11-05 15:22:00														4.31889			7.65										4.31861			93.48
2016-11-05 15:23:00							7.29	7.29	7.3			7.29		4.31972		7.35											4.31917		89
2016-11-05 15:24:00								7.3	7.29		7.29	7.29		4.32028													4.32	88.92
2016-11-05 15:25:00														4.33028												7.34	4.33												119.2
2016-11-05 15:26:00								7.29			7.3	7.3		4.33083													4.33056											116.01
2016-11-05 15:27:00										7.29	7.3	7.3		4.33167										7.59			4.33139										142.92
2016-11-05 15:28:00								7.3	7.29					4.33222									7.33				4.33194									116.01
2016-11-05 15:29:00								7.3	7.3	7.3	7.29	7.29		4.33306								7.67					4.33278								118.46
2016-11-05 15:30:00														4.33361													4.33333							124.61
2016-11-05 15:31:00							7.29	7.29	7.29	7.29				4.34194						7.34							4.34167						89.17
2016-11-05 15:32:00							7.3							4.34278													4.34222					89.17
2016-11-05 15:33:00														4.34333				7.34									4.34306				88.83
2016-11-05 15:34:00							7.29		7.29					4.34417			7.65										4.34361			93.67
2016-11-05 15:35:00														4.34472		7.34											4.34444		88.83
2016-11-05 15:36:00								7.29	7.3			7.29		4.34556													4.345	89.09
2016-11-05 15:37:00							7.29	7.3				7.3		4.35556												7.34	4.355												118.58
2016-11-05 15:38:00														4.35611													4.35583											115.53
2016-11-05 15:39:00							7.3	7.29	7.3					4.35667										7.58			4.35639										142.45
2016-11-05 15:40:00								7.3	7.29					4.3575									7.33				4.35722									115.29
2016-11-05 15:41:00							7.29							4.35806								7.67					4.35778								118.46
2016-11-05 15:42:00							7.29	7.29						4.35889													4.35861							124.48
2016-11-05 15:43:00														4.36722						7.34							4.36667						89
2016-11-05 15:44:00							7.3	7.3			7.29	7.3		4.36778													4.3675					89
2016-11-05 15:45:00							7.29	7.29		7.29	7.3	7.29		4.36861				7.34									4.36806				88.75
2016-11-05 15:46:00														4.36917			7.65										4.36889			93.76
2016-11-05 15:47:00										7.3	7.29	7.29		4.37		7.34											4.36944		88.83
2016-11-05 15:48:00												7.3		4.37056													4.37028	88.83
2016-11-05 15:49:00										7.29	7.3			4.38056												7.34	4.38028												118.33
2016-11-05 15:50:00											7.3	7.3		4.38111													4.38083											114.93
2016-11-05 15:51:00														4.38194										7.59			4.38167										141.97
2016-11-05 15:52:00											7.29	7.29		4.3825									7.33				4.38222									114.93
2016-11-05 15:53:00														4.38333								7.67					4.38306								118.21
2016-11-05 15:54:00														4.38389													4.38361							124.35
2016-11-05 15:55:00										7.29		7.29		4.39222						7.35							4.39194						89.26
2016-11-05 15:56:00														4.39306													4.3925					89.17
2016-11-05 15:57:00							7.29		7.29	7.3	7.29	7.3		4.39361				7.34									4.39333				88.75
2016-11-05 15:58:00							7.3	7.29	7.3	7.29	7.3			4.39444			7.66										4.39389			93.39
2016-11-05 15:59:00														4.395		7.34											4.39472		89.09
2016-11-05 16:00:00							7.29	7.3				7.3		4.39583													4.39528	88.83
2016-11-05 16:01:00														4.40556												7.34	4.40528												117.96
2016-11-05 16:02:00							7.3	7.29	7.3			7.29		4.40639													4.40611											114.57
2016-11-05 16:03:00							7.29	7.3	7.29			7.29		4.40694										7.58			4.40667										141.66
2016-11-05 16:04:00														4.40778									7.33				4.4075									114.34
2016-11-05 16:05:00							7.29	7.29			7.3	7.3		4.40833								7.67					4.40806								118.08
2016-11-05 16:06:00									7.29		7.29	7.29		4.40917													4.40889							124.21
2016-11-05 16:07:00							7.3	7.29						4.4175						7.34							4.41694						89
2016-11-05 16:08:00							7.29	7.3	7.3					4.41806													4.41778					89
2016-11-05 16:09:00														4.41889				7.34									4.41833				88.75
2016-11-05 16:10:00								7.29	7.29		7.29	7.29		4.41944			7.65										4.41917			93.67
2016-11-05 16:11:00							7.29	7.29			7.3	7.3		4.42028		7.34											4.41972		89
2016-11-05 16:12:00														4.42083													4.42056	88.92
2016-11-05 16:13:00							7.3	7.3			7.29	7.29		4.43083												7.34	4.43056												117.35
2016-11-05 16:14:00														4.43167													4.43111											114.22
2016-11-05 16:15:00							7.29	7.29		7.29				4.43222										7.58			4.43194										141.34
2016-11-05 16:16:00							7.3			7.3				4.43306									7.34				4.4325									113.87
2016-11-05 16:17:00														4.43361								7.66					4.43333								118.21
2016-11-05 16:18:00							7.29	7.29		7.29				4.43444													4.43389							124.21
2016-11-05 16:19:00							7.3	7.3		7.3				4.4425						7.33							4.44222						89.17
2016-11-05 16:20:00														4.44333													4.44278					89
2016-11-05 16:21:00							7.29	7.29	7.29	7.3		7.29		4.44389				7.34									4.44361				88.75
2016-11-05 16:22:00														4.44472			7.65										4.44417			93.67
2016-11-05 16:23:00							7.3	7.29	7.3	7.29		7.3		4.44528		7.34											4.445		88.92
2016-11-05 16:24:00							7.29	7.3	7.29	7.3				4.44611													4.44556	88.83
2016-11-05 16:25:00														4.45611												7.33	4.45556												116.86
2016-11-05 16:26:00								7.29		7.29	7.29	7.3		4.45667													4.45639											113.4
2016-11-05 16:27:00										7.3	7.3	7.29		4.4575										7.58			4.45694										141.19
2016-11-05 16:28:00								7.29						4.45806									7.34				4.45778									113.63
2016-11-05 16:29:00								7.3				7.3		4.45889								7.67					4.45833								117.96
2016-11-05 16:30:00														4.45944													4.45917							123.95
2016-11-05 16:31:00								7.29		7.3	7.3			4.46778						7.34							4.46722						89
2016-11-05 16:32:00								7.3		7.29	7.29			4.46833													4.46806					89.09
2016-11-05 16:33:00														4.46917				7.34									4.46889				88.75
2016-11-05 16:34:00								7.3	7.29		7.29	7.3		4.46972			7.65										4.46944			93.48
2016-11-05 16:35:00											7.3	7.29		4.47056		7.34											4.47028		89
2016-11-05 16:36:00								7.29	7.3					4.47111													4.47083	88.92
2016-11-05 16:37:00							7.29	7.3	7.29			7.3		4.48111												7.33	4.48083												116.37
2016-11-05 16:38:00														4.48194													4.48167											113.05
2016-11-05 16:39:00			61.38				7.3	7.29	7.3		7.3			4.4825										7.58			4.48222										140.72
2016-11-05 16:40:00			60.38				7.29	7.3	7.29	7.29	7.29			4.48333									7.34				4.48306									113.16
2016-11-05 16:41:00														4.48389								7.67					4.48361								117.84
2016-11-05 16:42:00							7.3		7.3	7.3		7.3		4.48472													4.48417							124.08
2016-11-05 16:43:00														4.49278						7.34							4.4925						89.09
2016-11-05 16:44:00							7.29	7.3	7.29	7.29		7.29		4.49361													4.49333					89.09
2016-11-05 16:45:00		60.86			63.11		7.3	7.29						4.49444				7.33									4.49389				88.66
2016-11-05 16:46:00														4.495			7.65										4.49472			93.39
2016-11-05 16:47:00		59.82			62.08		7.29	7.3		7.29	7.29			4.49583		7.34											4.49528		89
2016-11-05 16:48:00							7.3	7.29		7.3	7.3	7.29		4.49639													4.49611	89
2016-11-05 16:49:00														4.50639												7.34	4.50611												115.89
2016-11-05 16:50:00							7.29	7.29	7.29	7.3	7.29	7.3		4.50694													4.50667											112.7
2016-11-05 16:51:00														4.50778										7.58			4.5075										140.25
2016-11-05 16:52:00								7.3	7.3	7.29	7.3	7.29		4.50833									7.34				4.50806									112.58
2016-11-05 16:53:00							7.29	7.3	7.29	7.3		7.29		4.50917								7.68					4.50889								117.71
2016-11-05 16:54:00														4.50972													4.50944							123.82
2016-11-05 16:55:00				61.7			7.3	7.29	7.3	7.3		7.3		4.51806						7.33							4.51778						88.75
2016-11-05 16:56:00				60.7						7.29	7.3			4.51889													4.51833					89
2016-11-05 16:57:00								7.29	7.29					4.51944				7.34									4.51917				88.75
2016-11-05 16:58:00								7.3	7.29		7.29			4.52028			7.65										4.51972			93.67
2016-11-05 16:59:00														4.52083		7.33											4.52056		88.92
2016-11-05 17:00:00							7.3	7.3	7.3	7.29	7.3	7.3		4.52167													4.52111	88.92
2016-11-05 17:01:00							7.29	7.29	7.29	7.3	7.29	7.29		4.53167												7.34	4.53111												115.41
2016-11-05 17:02:00														4.53222													4.53194											112
2016-11-05 17:03:00							7.3	7.3	7.3	7.29		7.29		4.53306										7.58			4.5325										139.63
2016-11-05 17:04:00														4.53361									7.34				4.53333									112.12
2016-11-05 17:05:00							7.3	7.29	7.29	7.3		7.3		4.53444								7.67					4.53389								117.71
2016-11-05 17:06:00							7.29		7.3	7.29				4.535													4.53472							123.69
2016-11-05 17:07:00														4.54333						7.34							4.54278						89
2016-11-05 17:08:00							7.3		7.29	7.3	7.29	7.3		4.54389													4.54361					88.92
2016-11-05 17:09:00												7.29		4.54472				7.34									4.54417				88.58
2016-11-05 17:10:00							7.3		7.29		7.3			4.54528			7.67										4.545			93.39
2016-11-05 17:11:00							7.29		7.3		7.29			4.54611		7.34											4.54556		88.92
2016-11-05 17:12:00														4.54667													4.54639	88.92
2016-11-05 17:13:00								7.29	7.29			7.29		4.55667												7.34	4.55639												115.05
2016-11-05 17:14:00								7.3		7.3		7.3		4.55722													4.55694											111.89
2016-11-05 17:15:00														4.55806										7.58			4.55778										139.48
2016-11-05 17:16:00								7.29		7.29		7.29		4.55861									7.33				4.55833									111.66
2016-11-05 17:17:00														4.55944								7.67					4.55917								117.47
2016-11-05 17:18:00							7.29	7.29				7.3		4.56													4.55972							123.42
2016-11-05 17:19:00	62.24						7.3	7.3	7.29	7.29		7.3		4.56833						7.34							4.56806						88.92
2016-11-05 17:20:00														4.56917													4.56861					89.09
2016-11-05 17:21:00	61.22						7.29	7.29	7.3	7.3	7.29	7.29		4.56972				7.33									4.56944				88.75
2016-11-05 17:22:00								7.3	7.3	7.29	7.3			4.57056			7.66										4.57			93.67
2016-11-05 17:23:00														4.57111		7.35											4.57083		88.75
2016-11-05 17:24:00							7.29	7.29	7.29	7.3	7.29	7.29		4.57194													4.57139	88.92
2016-11-05 17:25:00														4.58194												7.33	4.58139												114.57
2016-11-05 17:26:00							7.3	7.3	7.29	7.29	7.3	7.3		4.5825													4.58222											111.43
2016-11-05 17:27:00							7.3	7.29	7.3		7.29			4.58333										7.57			4.58278										139.17
2016-11-05 17:28:00														4.58389									7.33				4.58361									111.2
2016-11-05 17:29:00						64.22	7.29	7.29		7.29	7.29			4.58472								7.66					4.58417								117.1
2016-11-05 17:30:00						63.22								4.58528													4.585							123.16
2016-11-05 17:31:00							7.3	7.3	7.3	7.3	7.3			4.59361						7.33							4.59306						89
2016-11-05 17:32:00								7.29	7.29	7.3				4.59417													4.59389					89
2016-11-05 17:33:00														4.595				7.34									4.59472				88.66
2016-11-05 17:34:00								7.3	7.3	7.29				4.59556			7.67										4.59528			93.48
2016-11-05 17:35:00										7.3				4.59639		7.34											4.59611		88.92
2016-11-05 17:36:00														4.59694													4.59667	88.75
2016-11-05 17:37:00							7.3							4.60694												7.34	4.60667												114.22
2016-11-05 17:39:00							7.29		7.3					4.60778													4.60722											110.75
2016-11-05 17:40:00							7.3		7.29					4.60833										7.57			4.60806										138.56
2016-11-05 17:41:00														4.60917									7.34				4.60861									110.97
2016-11-05 17:42:00								7.3	7.3		7.3			4.60972								7.67					4.60944								117.22
2016-11-05 17:43:00														4.61056													4.61							123.29
2016-11-05 17:44:00								7.29		7.3	7.29			4.61861						7.34							4.61833						88.83
2016-11-05 17:45:00								7.3		7.29	7.3			4.61944													4.61917					89
2016-11-05 17:46:00														4.62				7.34									4.61972				88.58
2016-11-05 17:47:00							7.3			7.29				4.62083			7.66										4.62056			93.48
2016-11-05 17:48:00							7.29			7.3	7.3			4.62139		7.33											4.62111		88.83
2016-11-05 17:49:00														4.62222													4.62194	88.83
2016-11-05 17:50:00							7.3				7.29			4.63222												7.33	4.63167												113.51
2016-11-05 17:51:00														4.63278													4.6325											110.41
2016-11-05 17:52:00											7.3			4.63361										7.58			4.63306										138.56
2016-11-05 17:53:00														4.63417									7.34				4.63389									110.41
2016-11-05 17:54:00														4.635								7.68					4.63444								117.22
2016-11-05 17:55:00														4.63556													4.63528							123.16
2016-11-05 17:56:00														4.64389						7.33							4.64361						89
2016-11-05 17:57:00														4.64444													4.64417					89
2016-11-05 17:58:00														4.64528				7.34									4.645				88.58
2016-11-05 17:59:00														4.64583			7.67										4.64556			93.48
2016-11-05 18:00:00														4.64667		7.34											4.64639		88.75
2016-11-05 18:01:00							7.3							4.64722													4.64694	88.75
2016-11-05 18:02:00														4.65722												7.34	4.65694												113.16
2016-11-05 18:03:00							7.29					7.3		4.65806													4.6575											109.96
2016-11-05 18:04:00														4.65861										7.57			4.65833										137.95
2016-11-05 18:05:00							7.3					7.29		4.65944									7.33				4.65889									109.96
2016-11-05 18:06:00												7.3		4.66								7.67					4.65972								117.1
2016-11-05 18:07:00														4.66083													4.66056							123.03
2016-11-05 18:08:00														4.66889						7.34							4.66861						88.83
2016-11-05 18:09:00														4.66972													4.66944					89
2016-11-05 18:10:00														4.67028				7.34									4.67				88.66
2016-11-05 18:11:00														4.67111			7.65										4.67083			93.67
2016-11-05 18:12:00														4.67194		7.34											4.67139		88.83
2016-11-05 18:13:00														4.6725													4.67222	88.83
2016-11-05 18:14:00														4.6825												7.33	4.68222												113.05
2016-11-05 18:15:00														4.68306													4.68278											109.73
2016-11-05 18:16:00									7.3					4.68389										7.57			4.68361										137.5
2016-11-05 18:17:00											7.3			4.68444									7.34				4.68417									109.73
2016-11-05 18:18:00								7.3	7.29	7.3				4.68528								7.69					4.685								116.86
2016-11-05 18:19:00								7.29	7.3	7.29	7.29			4.68583													4.68556							122.9
2016-11-05 18:20:00														4.69417						7.33							4.69389						88.75
2016-11-05 18:21:00								7.3		7.29	7.29			4.695													4.69444					89
2016-11-05 18:22:00								7.29		7.3	7.3			4.69556				7.34									4.69528				88.58
2016-11-05 18:23:00														4.69639			7.66										4.69583			93.57
2016-11-05 18:24:00								7.3		7.3	7.29			4.69694		7.33											4.69667		88.83
2016-11-05 18:25:00											7.3			4.69778													4.69722	88.75
2016-11-05 18:26:00										7.29				4.7075												7.34	4.70722												112.46
2016-11-05 18:27:00							7.3			7.3	7.3			4.70833													4.70806											109.28
2016-11-05 18:28:00														4.70889										7.57			4.70861										137.35
2016-11-05 18:29:00							7.29	7.3		7.29	7.29			4.70972									7.34				4.70944									109.17
2016-11-05 18:30:00							7.3	7.29		7.3	7.3			4.71028								7.67					4.71								116.74
2016-11-05 18:31:00														4.71111													4.71083							122.9
2016-11-05 18:32:00									7.3					4.71944						7.34							4.71889						89
2016-11-05 18:33:00														4.72													4.71972					88.83
2016-11-05 18:34:00								7.29	7.29					4.72083				7.34									4.72028				88.66
2016-11-05 18:35:00							7.3	7.3	7.3					4.72139			7.65										4.72111			93.48
2016-11-05 18:36:00														4.72222		7.34											4.72167		88.75
2016-11-05 18:37:00							7.29							4.72278													4.7225	88.92
2016-11-05 18:38:00										7.3				4.73278												7.33	4.7325												112
2016-11-05 18:39:00							7.3							4.73333													4.73306											108.84
2016-11-05 18:40:00							7.29		7.3	7.29				4.73417										7.57			4.73389										136.89
2016-11-05 18:41:00														4.73472									7.34				4.73444									108.84
2016-11-05 18:42:00							7.29	7.3	7.29	7.3		7.3		4.73556								7.67					4.73528								116.74
2016-11-05 18:43:00							7.3	7.29	7.3			7.29		4.73611													4.73583							122.77
2016-11-05 18:44:00														4.74444						7.33							4.74417						88.92
2016-11-05 18:45:00								7.3	7.3			7.3		4.745													4.74472					89.17
2016-11-05 18:46:00										7.3		7.3		4.74583				7.33									4.74556				88.66
2016-11-05 18:47:00									7.29					4.74667			7.67										4.74611			93.39
2016-11-05 18:48:00								7.3	7.29	7.29		7.29		4.74722		7.33											4.74694		88.83
2016-11-05 18:49:00														4.74806													4.7475	88.83
2016-11-05 18:50:00								7.29	7.3	7.3		7.3		4.75778												7.33	4.7575												111.77
2016-11-05 18:51:00								7.29	7.29	7.29				4.75861													4.75833											108.51
2016-11-05 18:52:00														4.75917										7.56			4.75889										136.44
2016-11-05 18:53:00								7.3	7.3			7.3		4.76									7.33				4.75972									108.4
2016-11-05 18:54:00												7.29		4.76056								7.67					4.76028								116.49
2016-11-05 18:55:00										7.29	7.3			4.76139													4.76111							122.64
2016-11-05 18:56:00		59.82							7.3	7.3	7.29	7.3		4.76972						7.34							4.76917						88.83
2016-11-05 18:57:00														4.77028													4.77					88.92
2016-11-05 18:58:00		58.8							7.29	7.29	7.3	7.29		4.77111				7.34									4.77056				88.41
2016-11-05 18:59:00							7.3		7.29	7.3	7.3	7.29		4.77167			7.66										4.77139			93.48
2016-11-05 19:00:00														4.7725		7.34											4.77194		88.75
2016-11-05 19:01:00			60.38				7.29	7.3	7.3		7.29	7.3		4.77306													4.77278	88.75
2016-11-05 19:02:00														4.78306												7.33	4.78278												111.2
2016-11-05 19:03:00			59.35				7.29	7.29			7.3	7.3		4.78361													4.78333											108.07
2016-11-05 19:04:00								7.3	7.3	7.3		7.29		4.78444										7.56			4.78417										136.15
2016-11-05 19:05:00							7.3							4.785									7.33				4.78472									108.07
2016-11-05 19:06:00							7.29		7.29	7.29		7.3		4.78583								7.67					4.78556								116.61
2016-11-05 19:07:00														4.78639													4.78611							122.38
2016-11-05 19:08:00								7.3	7.3	7.3		7.3		4.79472						7.33							4.79444						88.92
2016-11-05 19:09:00								7.29				7.29		4.79556													4.795					88.92
2016-11-05 19:10:00														4.79611				7.33									4.79583				88.49
2016-11-05 19:11:00							7.29	7.3	7.3		7.3	7.3		4.79694			7.66										4.79639			93.48
2016-11-05 19:12:00					62.08		7.3		7.29		7.29	7.29		4.7975		7.34											4.79722		88.92
2016-11-05 19:13:00														4.79833													4.79778	88.83
2016-11-05 19:14:00					61.07				7.3		7.3	7.3		4.80806												7.33	4.80778												110.86
2016-11-05 19:15:00														4.80889													4.80861											107.74
2016-11-05 19:16:00									7.3	7.3	7.3	7.3		4.80972										7.56			4.80917										135.55
2016-11-05 19:17:00								7.3	7.29	7.29	7.29	7.29		4.81028									7.33				4.81									107.74
2016-11-05 19:18:00														4.81111								7.68					4.81056								116.13
2016-11-05 19:19:00				60.7				7.29	7.3	7.3	7.3	7.3		4.81167													4.81139							122.25
2016-11-05 19:20:00				59.66				7.3	7.3	7.3				4.82						7.34							4.81944						88.83
2016-11-05 19:21:00														4.82056													4.82028					89
2016-11-05 19:22:00								7.29	7.29	7.29		7.3		4.82139				7.34									4.82111				88.66
2016-11-05 19:23:00														4.82194			7.66										4.82167			93.48
2016-11-05 19:24:00								7.3	7.3	7.3		7.29		4.82278		7.33											4.8225		88.92
2016-11-05 19:25:00							7.3			7.3		7.29		4.82333													4.82306	88.75
2016-11-05 19:26:00														4.83333												7.33	4.83306												110.52
2016-11-05 19:27:00							7.29		7.3	7.29		7.3		4.83417													4.83361											107.3
2016-11-05 19:28:00									7.29	7.3		7.29		4.83472										7.56			4.83444										135.55
2016-11-05 19:29:00							7.29	7.3						4.83556									7.34				4.835									107.3
2016-11-05 19:30:00							7.3	7.29	7.29	7.3		7.3		4.83611								7.66					4.83583								116.25
2016-11-05 19:31:00														4.83694													4.83639							122.12
2016-11-05 19:32:00	61.22							7.3	7.3	7.29	7.3			4.845						7.34							4.84472						88.83
2016-11-05 19:33:00	60.13								7.3		7.29			4.84583													4.84556					88.92
2016-11-05 19:34:00														4.84639				7.34									4.84611				88.49
2016-11-05 19:35:00									7.29		7.3	7.3		4.84722			7.66										4.84694			93.57
2016-11-05 19:36:00														4.84778		7.34											4.8475		88.75
2016-11-05 19:37:00									7.3		7.29	7.29		4.84861													4.84833	88.75
2016-11-05 19:38:00								7.3	7.29	7.29	7.29	7.3		4.85861												7.33	4.85806												110.29
2016-11-05 19:39:00														4.85917													4.85889											107.09
2016-11-05 19:40:00								7.29	7.3	7.3	7.3	7.29		4.86										7.55			4.85944										134.96
2016-11-05 19:41:00											7.29	7.3		4.86056									7.34				4.86028									107.09
2016-11-05 19:42:00								7.3	7.3					4.86139								7.68					4.86083								116.37
2016-11-05 19:43:00							7.3		7.29		7.3			4.86194													4.86167							122
2016-11-05 19:44:00														4.87028						7.33							4.87						88.92
2016-11-05 19:45:00							7.29		7.3					4.87083													4.87056					88.92
2016-11-05 19:46:00							7.3	7.3			7.3			4.87167				7.33									4.87139				88.49
2016-11-05 19:47:00														4.87222			7.66										4.87194			93.67
2016-11-05 19:48:00							7.3	7.29	7.3		7.29			4.87306		7.34											4.87278		88.83
2016-11-05 19:49:00														4.87361													4.87333	88.66
2016-11-05 19:50:00							7.29	7.3	7.29		7.3			4.88361												7.33	4.88333												109.96
2016-11-05 19:51:00							7.29	7.3	7.29					4.88444													4.88417											106.54
2016-11-05 19:52:00														4.885										7.55			4.88472										134.81
2016-11-05 19:53:00							7.3	7.29	7.3	7.3	7.3			4.88583									7.33				4.88556									106.76
2016-11-05 19:54:00								7.3		7.29	7.29			4.88639								7.68					4.88611								116.25
2016-11-05 19:55:00														4.88722													4.88694							121.74
2016-11-05 19:56:00							7.3	7.29		7.29	7.3			4.89528						7.33							4.895						88.83
2016-11-05 19:57:00														4.89611													4.89583					89
2016-11-05 19:58:00							7.29	7.29		7.3				4.89694				7.34									4.89639				88.41
2016-11-05 19:59:00							7.3	7.3		7.29		7.3		4.8975			7.65										4.89722			93.57
2016-11-05 20:00:00														4.89833		7.33											4.89778		88.66
2016-11-05 20:01:00							7.3			7.3		7.29		4.89889													4.89861	88.83
2016-11-05 20:02:00								7.3	7.3	7.3		7.3		4.90889												7.33	4.90861												109.4
2016-11-05 20:03:00							7.29							4.90944													4.90917											106.33
2016-11-05 20:04:00						63.22	7.29	7.29	7.29	7.29				4.91028										7.55			4.91										134.37
2016-11-05 20:05:00														4.91083									7.33				4.91056									106.44
2016-11-05 20:06:00						62.13	7.3	7.3	7.3					4.91167								7.68					4.91139								116.01
2016-11-05 20:07:00										7.29				4.91222													4.91194							121.87
2016-11-05 20:08:00														4.92056						7.34							4.92028						88.92
2016-11-05 20:09:00								7.3		7.3				4.92111													4.92083					89
2016-11-05 20:10:00														4.92194				7.34									4.92167				88.41
2016-11-05 20:11:00								7.29						4.9225			7.65										4.92222			93.48
2016-11-05 20:12:00								7.3						4.92333		7.34											4.92306		88.75
2016-11-05 20:13:00														4.92417													4.92361	88.75
2016-11-05 20:14:00														4.93389												7.34	4.93361												109.17
2016-11-05 20:15:00									7.3	7.3				4.93472													4.93417											106.01
2016-11-05 20:16:00														4.93528										7.55			4.935										134.22
2016-11-05 20:17:00									7.29	7.29				4.93611									7.34				4.93556									106.01
2016-11-05 20:18:00														4.93667								7.67					4.93639								115.89
2016-11-05 20:19:00									7.3	7.3		7.3		4.9375													4.93722							121.48
2016-11-05 20:20:00							7.3		7.3			7.29		4.94583						7.34							4.94528						88.75
2016-11-05 20:21:00														4.94639													4.94611					88.92
2016-11-05 20:22:00							7.29	7.3	7.29			7.29		4.94722				7.34									4.94667				88.49
2016-11-05 20:23:00										7.3		7.3		4.94778			7.64										4.9475			93.57
2016-11-05 20:24:00							7.3	7.29						4.94833		7.33											4.94806		88.66
2016-11-05 20:25:00							7.29	7.3	7.29	7.29				4.94917													4.94889	88.83
2016-11-05 20:26:00														4.95917												7.33	4.95889												108.73
2016-11-05 20:27:00							7.29		7.3	7.3				4.95972													4.95944											105.47
2016-11-05 20:28:00							7.3				7.3			4.96056										7.55			4.96028										133.64
2016-11-05 20:29:00														4.96111									7.33				4.96083									105.58
2016-11-05 20:30:00								7.3			7.29			4.96194								7.67					4.96167								115.77
2016-11-05 20:31:00														4.9625													4.96222							121.48
2016-11-05 20:32:00								7.29	7.3		7.3			4.97083						7.33							4.97056						88.58
2016-11-05 20:33:00								7.3	7.29					4.97167													4.97111					88.83
2016-11-05 20:34:00														4.97222				7.34									4.97194				88.41
2016-11-05 20:35:00								7.29	7.3	7.3				4.97306			7.66										4.9725			93.67
2016-11-05 20:36:00								7.3		7.29	7.3			4.97361		7.34											4.97333		88.75
2016-11-05 20:37:00														4.97444													4.97389	88.75
2016-11-05 20:38:00										7.3	7.29			4.98417												7.33	4.98389												108.51
2016-11-05 20:39:00														4.985													4.98472											105.37
2016-11-05 20:40:00											7.29			4.98556										7.56			4.98528										133.06
2016-11-05 20:41:00									7.3		7.3	7.3		4.98639									7.33				4.98611									105.47
2016-11-05 20:42:00														4.98694								7.68					4.98667								115.77
2016-11-05 20:43:00									7.29	7.3		7.29		4.98778													4.9875							121.61
2016-11-05 20:44:00														4.99611						7.33							4.99556						88.66
2016-11-05 20:45:00									7.29	7.29	7.3	7.29		4.99667													4.99639					88.92
2016-11-05 20:46:00		58.8							7.3	7.3	7.29	7.3		4.9975				7.34									4.99694				88.58
2016-11-05 20:47:00														4.99806			7.67										4.99778			93.48
2016-11-05 20:48:00		57.75									7.29			4.99889		7.33											4.99833		88.75
2016-11-05 20:49:00											7.3			4.99944													4.99917	88.83
2016-11-05 20:50:00							7.3	7.3						5.00944												7.33	5.00917												107.96
2016-11-05 20:51:00							7.29	7.29		7.3	7.29			5.01													5.00972											105.05
2016-11-05 20:52:00														5.01083										7.55			5.01056										133.21
2016-11-05 20:53:00									7.3	7.29	7.3			5.01139									7.33				5.01111									105.05
2016-11-05 20:54:00			59.35					7.29	7.29	7.3	7.29			5.01222								7.68					5.01194								115.17
2016-11-05 20:55:00														5.01278													5.0125							121.23
2016-11-05 20:56:00			58.34				7.29	7.3	7.3	7.3	7.3			5.02111						7.34							5.02083						88.75
2016-11-05 20:57:00														5.02194													5.02139					88.75
2016-11-05 20:58:00							7.3	7.29		7.29				5.0225				7.34									5.02222				88.41
2016-11-05 20:59:00								7.3						5.02333			7.66										5.02278			93.39
2016-11-05 21:00:00														5.02389		7.34											5.02361		88.66
2016-11-05 21:01:00								7.29						5.02472													5.02417	88.66
2016-11-05 21:02:00										7.29				5.03472												7.33	5.03417												107.74
2016-11-05 21:03:00								7.3						5.03528													5.035											104.63
2016-11-05 21:04:00										7.3	7.3			5.03611										7.55			5.03556										132.63
2016-11-05 21:05:00														5.03667									7.34				5.03639									104.73
2016-11-05 21:06:00								7.3		7.3	7.29			5.0375								7.68					5.03694								115.29
2016-11-05 21:07:00				59.66				7.29		7.29	7.3			5.03806													5.03778							121.23
2016-11-05 21:08:00														5.04639						7.33							5.04583						88.66
2016-11-05 21:09:00				58.65						7.3	7.29			5.04694													5.04667					88.83
2016-11-05 21:10:00														5.04778				7.34									5.04722				88.49
2016-11-05 21:11:00								7.29		7.29	7.3			5.04833			7.66										5.04806			93.48
2016-11-05 21:12:00								7.3		7.3	7.29			5.04917		7.35											5.04861		88.75
2016-11-05 21:13:00														5.04972													5.04944	88.83
2016-11-05 21:14:00										7.29	7.29			5.05972												7.34	5.05944												107.41
2016-11-05 21:15:00										7.3	7.3			5.06056													5.06											104.31
2016-11-05 21:16:00														5.06111										7.55			5.06083										132.34
2016-11-05 21:17:00										7.29	7.3			5.06194									7.33				5.06139									104.52
2016-11-05 21:18:00														5.0625								7.68					5.06222								115.17
2016-11-05 21:19:00							7.3			7.3	7.29			5.06333													5.06278							121.1
2016-11-05 21:20:00					61.07		7.29				7.3			5.07139						7.34							5.07111						88.75
2016-11-05 21:21:00														5.07222													5.07194					88.83
2016-11-05 21:22:00					60.07		7.3	7.3	7.3		7.29			5.07278				7.33									5.0725				88.32
2016-11-05 21:23:00											7.3			5.07361			7.66										5.07333			93.48
2016-11-05 21:24:00								7.29	7.29	7.3				5.07417		7.33											5.07389		88.58
2016-11-05 21:25:00								7.29	7.29	7.29				5.075													5.07472	88.58
2016-11-05 21:26:00														5.085												7.33	5.08444												107.09
2016-11-05 21:27:00							7.3	7.3	7.3	7.3	7.3			5.08556													5.08528											104
2016-11-05 21:28:00											7.29			5.08639										7.55			5.08583										131.91
2016-11-05 21:29:00							7.29							5.08694									7.33				5.08667									104.21
2016-11-05 21:30:00							7.29	7.3	7.3		7.3			5.08778								7.68					5.08722								115.05
2016-11-05 21:31:00														5.08833													5.08806							120.97
2016-11-05 21:32:00							7.3	7.29	7.29			7.3		5.09667						7.34							5.09639						88.75
2016-11-05 21:33:00								7.3				7.29		5.09722													5.09694					88.66
2016-11-05 21:34:00														5.09806				7.33									5.09778				88.58
2016-11-05 21:35:00							7.3	7.29	7.29	7.3	7.3	7.3		5.09889			7.65										5.09833			93.48
2016-11-05 21:36:00														5.09944		7.33											5.09917		88.75
2016-11-05 21:37:00							7.29	7.3	7.3	7.29	7.29			5.1													5.09972	88.66
[truncated: 309,120+ more rows]

## Sheet: Culture cell counts
Viability																							Viable Cell Density
Day	Experiment 1 ambrtm(30min settling/1VVD)						Experiment 2 ambrtm(33.5min settling/1VVD)						Experiment 2 ambrtm(37min settling/1VVD)						Experiment 1 Bench scale				Day	Experiment 1 ambrtm (30min settling/1VVD)						Experiment 2 ambrtm (33.5min settling/1VVD)						Experiment 2 ambrtm (37min settling/1VVD)						Experiment 1 5L bench scale
	V1	V2	V3	V4	V5	V6		V2	V3	V4		V6	V1	V2	V3	V4	V5	V6	V1	V2				V1	V2	V3	V4	V5	V6		V2	V3	V4		V6	V1	V2	V3	V4	V5	V6	V1	V2	V3	V4	V5	V6
0	96.6	97.8	97.6	98	98	98.4		97.81	97.14	96.63		96.98	97.36	98.34	97.88	96.72	97.05	96.9	97	97.2			0	661300	657000	663500	690300	624900	637700		728200	749300	631400		616100	777100	796200	750200	678400	694700	658200	780000	880000
1	97.2	98.9	97.9	98.1	98.6	97.7													97.1	96.9			1	846800	853200	908900	816700	805000	825300													1330000	1240000
2								97.14	96.97	95.73		97.42	95.63	97.4	96.33	97.22	96.92	97.52	96.6	97.1			2								1722700	1625000	1523400		1485100	1572300	1690200	1610600	1607800	1569400	1619300	2170000	2300000
3	98.2	98.3	98.2	99.1	97.8	98.8													97.8	96.7			3	2036500	2422400	2347300	2234800	2095400	2143700													4290000	4590000
4	97.48	96.79	96.37	96.6	96.63	97.24		98.5	96.99	94.58		97.62	93.82	95.13	95.17	97.47	95.1	97.53	98.2	98.1			4	4158300	4334600	4576100	4518600	3740600	3709900		5332000	5562000	4263700		3933200	3636100	4488900	3583400	3502000	3257700	3032500	6910000	6830000
5								95.48	97.17	94.13		95.45	93.07	94.86	93.68	96.75	94.28	94.32	98	98			5								7289500	7741800	5835100		5930900	4249300	5744000	5897300	5130800	4896100	5811100	10380000	10370000
6	98.6	98.3	98.1	99	98.2	98.5		97.23	97.09	95.07		95.15	92.61	95.05	95.94	96.39	96.4	95.24	97.6	97.9			6	6323900	7513600	7594000	7143800	6666900	7106300		10271300	10371900	9246000		8743000	6065000	8192100	7463900	7928600	7693900	7277100	15660000	15590000
7								96.04	96.8	93.36		95.81	92.66	95.26	94.81	96.03	95.57	95.16	98.6	97.9			7								11852200	13457100	11579100		10855700	9131100	10209000	9705900	10668900	9519100	11114400	24500000	22430000
8	98.1	98.1	98.4	98.1	97.9	98.6		96.6	96.9	91.5		96.1	92.5	94.6	95.1	95.4	95.2	94.9	98.7	98.5			8	8376400	10493300	10686300	9153500	10155700	10916700		13220000	17570000	14830000		15680000	12350000	13100000	12690000	13610000	13040000	13770000	34930000	34460000
9								96.92	97.3	93.84		96.25	94.37	95.18	96.22	96.42	96.23	94.82	98.6	98.6			9								18262100	21898300	19550800		20887400	16470400	18559200	15962600	17442900	17136300	17701600	46150000	46830000
10	98.6	98.4	98.3	98.4	98.4	98.2			97.28	91.64		96.43	92.85	92.35	95.23	95.62	96.06	96	98.6	99			10	14073300	14828900	17036900	18167700	17004800	18494600		0	29161000	24566700		29534600	21644400	21682700	23254000	20188000	24078000	24288800	58740000	64590000
11								97.01	95.71	88.36		94.83	87.34	90.88	93.99	94.72	94.95	94.24	97.5	98.4			11								30823300	37429700	27575200		33951700	25280500	28844800	26679400	28174100	27632700	29141800	74960000	72320000
12	97.4	97.8	97.6	98	98.4	98.4		96.41	93.58	78.28		92.36	80.32	84.67	88.93	93.17	93.96	92.33	93.8	95			12	18253500	18430300	26967500	26672800	23451900	29652500		39063300	44371400	30104700		42613200	28935800	32581500	31029300	34641500	37046400	36294300	78880000	84180000
13								95.52	91.17	72.28		88.29	71.66	76.61	82.54	87.99	90.89	86.49	87.1	90.6			13								47586000	50074300	30134400		47364600	29939900	32159900	37351100	37344400	41147300	37525500	79330000	87150000
14	97.3	96.3	97.1	97.4	97.6	98.1		93.71	89.64	72.53		84.53	68.89	72.36	76.63	83.59	86.73	84.82	80.8	84.7			14	29861500	35059900	39320500	39851100	40858600	43066600		56944100	54767200	32017200		53617500	30982400	34148100	37474700	41223000	45776100	47109800	78100000	82200000
15								93.89	87.37	71.24		81.37	67.72	70.84	74.51	79.99	86.45	81.78	75.1	78.8			15								61911100	58523100	31894500		50819700	30054900	36348000	38586200	47232400	55978300	49286700	73410000	78180000
16	95.9							92.86	89.05	73.2		81.79	68	69.57	73.47	80.78	85.7	80.85					16	43398900	46764400	50553400	52809600	52884600	58828000		72443000	61834500	34439400		52697600	29434000	34914600	37421100	43645100	57281400	50643400
17								92.96	88.55	76.04		82.04	67.02	70.79	73.55	80.25	83.54	81.42	67	68.4			17								74289300	66123100	36312500		56922100	30293500	34656800	37062700	46988100	59431400	52679400	64770000	70940000
18	93.3	88.5	88.1	89.5	91.9	94.2		94.46	91.34	82.11		83.42	72.56	75.29	80.63	84.31	86.79	83.83	64.9	67.6			18	43891900	37953900	44331400	55564300	46721600	58683300		88109900	80178900	42597700		58603000	35880300	39893600	45827500	51799500	69419600	59873800	63110000	67940000
19	90.7	85.9	87.2	88.2	91.5	93.4		93.24	87.06	78.52		77.51	69.64	74.41	78.06	83.54	85.88	83.04	64.9	64.5			19	42230500	45188800	49980000	49776300	61116400	65189400		92363600	80437700	46220600		56016600	34691300	42728200	43288700	54223000	70305400	62147800	68920000	71040000
20	90.7	88.3	88	90.3	90.2	93.5		92.22	82.44	83.18		63.07	74.08	76.24	79.85	83.19	85.95	82.73					20	61191400	64230100	64621300	73024500	77177900	91771000		83455800	74703200	52101700		37502500	40020500	44013100	45366900	59164100	73409700	67390700
21	87.9	81.4	81.4	82	84.8	88		90.52	76.3	82.33		53.17	73.08	75.79	77.91	81.93	85.17	81.35					21	48300400	44615400	60503300	69059800	71432900	73960300		76574500	50678800	58819200		13383300	42038300	47609000	44271800	56335700	73720200	62397800
22	87	81.5	83.8	85.5	87.7	89.6		85.81	73	84.02		61.17	74.23	76.21	80.4	83.05	85.57	82.59					22	27717800	30343800	59380000	72092000	70655800	89520200		20488800	25136800	60621500		5337800	38149300	44125200	49764800	60009200	66390400	60819800
23	83.6	78.2	76.4	80.1	82.5	83.7							75.23	79.48	81.2	84.17	84.37	83.27					23	26356600	25692000	55617800	66925800	59969500	78962500							41040200	54245700	53557700	62128900	69324100	60867600
24	86.2	79.6	77.5	81.2	83.3	80.2							72.09	77.82	81.03	85.92	86.78	85.75					24	24127100	24952500	51105400	54567400	54245900	64567700							41938900	54513300	55305000	64856700	75529000	67375700
25													70.21	80.95	81.32	85.52	86.75	85.25					25													4.2918e+07	6.11303e+07	5.84485e+07	7.50569e+07	8.1188e+07	7.31598e+07
[truncated: 19 more columns]

## Sheet: Perfusate cell counts
Total cell density																					Viability
Day	EXP1 Vessel 1	EXP1 Vessel 2	EXP1 Vessel 3	EXP1 Vessel 4	EXP1 Vessel 5	EXP1 Vessel 6	EXP2A Vessel 1	EXP2A Vessel 2	EXP2A Vessel 3	EXP2A Vessel 4	EXP2A Vessel 5	EXP2A Vessel 6	EXP2B Vessel 1	EXP2B Vessel 2	EXP2B Vessel 3	EXP2B Vessel 4	EXP2B Vessel 5	EXP2B Vessel 6			Experiment 1
0																					day	A13	A14	A15	A16	A17	A18
1																					10	93.1034	90.2913	100	100	100	98.0583
2																					12	97.6852	100	98.4	97.7376	99.4898	99.1489
3																					14	98.0176	98.4877	99.3186	98.4221	99.1435	98.3707
4																					18	97.9859	96.4286	95.7088	96.6667	98.1301	98.5025
5								91000	105400	230000		158100	239500	201200	220400	153300	91000	158100			19	96.798	95.1087	96.3964	96.2748	97.561	97.6
6								0	0	0		0	0	0	0	0	0	0			20	93.2032	90.311	93.3981	94.382	96.4286	96.3928
7								181100	194500	364100		332500	400500	320000	262500	233800	191600	300900			21	87.6295	89.4357	94.7078	94.9686	95.5756	97.0709
8								212300	237500	415200		323700	355200	351000	329000	253300	194400	295300			22	87.8818	87.7591	92.7618	91.888	92.5065	92.6257
9								321900	356400	680300		551900	703300	2951100	456100	414900	361200	422500			23	92.4837	87.5371	90.0855	88.8889	89.0014	81.1475
10	416800	493400	445500	368900	412000	493400		2361800	3.3056e+06	4627800		852700	1140200	1000300	856600	706100	453200	771300			24	86.907	86.3087	91.7495	90.2196	88.5763	87.2825
11								1268600	1.9719e+06	2304300		2.7709e+06	2657900	2947200	2406800	1736100	1538800	1.7984e+06			Experiment 2
12	1135100	1156100	1313800	1161400	1030000	1234900		2371100	3816200	4324900		3649100	3712200	4497300	3841500	3.4526e+06	2990100	3.2876e+06			Day		A02p	A03p	A04p		A06p	A13p	A14p	A15p	A16p	A17p	A18p
13								3944500	5237200	5608200		4.1767e+06	5.3591e+06	5880400	5313900	4644400	3885600	3494600			5		78.9474	86.3636	85.4167		90.9091	72	71.4286	84.7826	90.625	78.9474	78.7879
14	2175000	2534300	2812100	2428900	2237300	2352200		4564600	5390500	5.8207e+06		5.0159e+06	4766700	5.4624e+06	6194400	5514100	4536800	4288600			7		96.8254	96.5517	94.7368		95.389	96.1722	95.509	97.4453	94.6721	98.5	92.6752
15								5272900	5235100	6655000		5603000	4812600	5920400	6.8347e+06	6186300	4602400	4315500			8		92.5743	96.9027	92.6582		96.1039	96.7456	96.4072	97.1246	95.8506	95.1351	96.7971
16								4726400	4.9734e+06	6375400		5529400	5342300	6.5373e+06	7.1921e+06	6046500	4617100	4648600			9		99.4048	97.043	96.6197		98.4375	96.8665	98.2143	97.479	98.1524	98.1432	97.7324
17								4399500	5.3013e+06	6.7591e+06		6092700	5567200	6565700	7.19e+06	6813700	4617100	4883000			10		98.783	99.2754	97.1014		97.7528	97.2269	97.4138	97.651	97.6934	98.7315	98.6335
18	5708600	7565500	7502200	7243500	7.6862e+06	6910100		5422100	4900800	5.35418e+06		5429600	6372400	7842800	9.0181e+06	8.0796e+06	6347900	6123900			11		98.565	98.7852	96.0083		98.8243	98.1615	98.212	98.6863	98.3444	99.3151	98.6681
19	7002100	7.4045e+06	7.0193e+06	6.9446e+06	7.5425e+06	7904600		5979500	5855300	5456100		5879700	4559000	5741700	6486000	6421200	4847700	5300000			12		99.1578	99.2564	92.7825		99.1071	97.2537	97.8032	98.5773	98.965	99.3322	98.8171
20	7950600	9612100	8881900	8.1863e+06	9497100	8606000		6212000	5932800	4.8329e+06		6061300	4.8743e+06	6059200	6625000	7.485e+06	6185500	5577100			13		99.6003	99.3177	91.979		98.8425	94.0969	94.6559	97.0135	98.4838	99.1344	99.188
21	9991500	8761200	10428400	10054700	12084000	9813300		5084500	7442600	6553900		4859400	7847100	7574200	7.8513e+06	8.0254e+06	6.9531e+06	7013600			14		99.1394	98.6136	91.8848		97.9752	93.3668	93.6152	94.3697	97.4978	98.5216	98.5478
22	5835100	5823600	8180600	8.0081e+06	8899200	10290400			4642800	6.7588e+06		2401600	5844700	7.4457e+06	7706900	8005300	5828800	6.9956e+06			15		99.4618	98.3939	92.8143		97.9178	95.1299	94.0174	94.8947	97.2307	98.607	98.3439
23	3248800	3.5779e+06	6211000	5828800	7336400	9067000							3847600	4.5844e+06	5286200	4893400	3713800	3977100			16		99.0883	98.3094	93.8839		97.7571	94.8062	94.1158	94.1984	96.6626	98.5887	98.0556
24	5049400	7138100	9638900	9600600	11239000	1.43146e+07							6395200	3996100	4859800	3.8511e+06	3.1588e+06	3095900			17		99.1161	98.3743	94.9464		97.861	95.2426	93.3248	94.7522	96.8996	98.27	98.2135
25													1.18341e+07	6.7262e+06	7.0108e+06	5.5717e+06	4.6672e+06	4.2111e+06			18		97.6894	96.3388	94.8443		95.307	90.8697	89.3461	92.0532	95.046	96.2201	95.6484
																					19		96.8395	94.3427	95.0574		74.1062	92.6176	90.2367	92.4865	94.0642	95.0723	94.4912
																					20		95.7443	84.0014	95.0571		65.1953	91.3309	88.4703	91.6667	93.1489	94.8507	93.2991
																					21		93.6312	65.9629	92.3376		51.9554	82.5193	85.7303	89.1007	91.057	92.5179	91.1596
																					22			56.3458	91.0776		56.6755	81.653	79.8802	89.1721	90.1857	88.1967	90.8939
																					23							92.7704	91.0838	93.8944	95.7908	95.2544	94.9012
																					24							88.8174	91.538	94.4053	94.957	96.0579	95.2768
																					25							76.3906	91.6667	92.8386	94.8065	95.0318	94.8805

## Sheet: % Cell retention and diameters
Day	Experiment 1 ambrtm(30min settling/1VVD)						Experiment 2A					Experiment 2B									Culture																				Perfusate
	V1	V2	V3	V4	V5	V6	V2	V3	V4	V5	V6	V1	V2	V3	V4	V5	V6				Day	Experiment 1 ambrtm(30min settling/1VVD)						Experiment 2 ambrtm(33.5min settling/1VVD)						Experiment 2 ambrtm(37min settling/1VVD)							Day	Experiment 1 ambrtm(30min settling/1VVD)						Experiment 2 ambrtm(33.5min settling/1VVD)
0																						V1	V2	V3	V4	V5	V6	V1	V2	V3	V4	V5	V6	V1	V2	V3	V4	V5	V6			V1	V2	V3	V4	V5	V6	V1	V2
1																					0	15.99	16.19	16.15	16.03	16.22	15.9		14.98	14.95	15.33		15.21	15.32	15.21	15.16	15.24	15.07	15.37		0
2																					1	15.57	15.78	15.66	15.77	15.69	15.59														1
3																					2								15.12	15.17	15.14		15.39	15.25	15.35	15.16	15.14	15.05	15.21		2
4																					3	15.01	14.95	14.96	14.77	14.5	14.87														3
5							99.599	99.5549	98.7517		99.1439	98.235	98.8821	98.822	99.0274	99.4104	99.1366				4	14.45	14.5	14.64	14.52	14.44	14.52		14.13	14.39	14.11		14.36	14.06	14.11	14.06	13.97	13.84	14.2		4
6																					5								15.63	15.7	15.62		15.59	15.35	15.44	15.54	15.33	15.16	15.36		5								10.02
7							99.5063	99.5293	99.0123		99.0126	98.6326	98.9954	99.1373	99.2919	99.3528	99.1332				6	15.46	15.34	15.41	15.46	15.48	15.23		16.36	16.45	16.31		16.3	16.24	16.36	16.57	16.38	16.13	16.03		6
8							99.4783	99.5593	99.1377		99.3327	99.1048	99.1473	99.1696	99.4024	99.5222	99.3153				7								16.74	16.74	16.38		16.65	16.33	16.62	16.52	16.29	16.16	15.93		7								9.84
9							99.4252	99.4672	98.9014		99.1444	98.6442	94.9077	99.075	99.2283	99.3175	99.2386				8	15.82	16.07	16.05	16.03	15.99	16.04		16.62	17.06	16.45		16.8	16.26	16.55	16.72	16.51	16.31	16.16		8								8.79
10	99.0174	98.8985	99.1355	99.3275	99.198	99.119		96.2897	94.1921		99.0633	98.3544	98.5666	98.8197	98.8748	99.3917	98.9743				9								17.09	17.22	16.37		17.07	16.44	16.53	16.8	16.66	16.48	16.47		9								10.05
11							98.6566	98.3035	97.5157		97.396	96.9106	96.8758	97.1472	98.0363	98.2211	98.0434				10	15.84	16.43	16.1	16.06	16.23	16.06			17.09	16.22		16.45	16.17	16.42	16.8	16.67	16.71	16.53		10	11.53	11.46	11.78	11.39	10.53	11.77		10.06
12	97.9622	97.9369	98.4	98.5641	98.5462	98.6213	98.0312	97.292	96.2165		97.3391	96.5332	96.0677	96.2957	96.8757	97.4484	97.186				11								16.94	16.39	15.74		16.01	15.36	15.43	16.17	16.38	16.24	15.96		11								10.04
13							97.3361	96.7918	95.4741		97.3807	95.6842	95.287	96.0491	96.3182	97.1123	97.2901				12	16.48	16.24	16.37	16.69	16.22	16.26		16.39	15.67	14.78		14.95	14.47	14.63	15.09	15.63	15.59	15.32		12	9.96	9.69	8.99	9.4	9.38	9.42		9.06
14	97.6158	97.6582	97.6626	98.0023	98.202	98.1967	97.4728	97.0316	95.5636		97.3394	96.4338	96.1058	95.7383	96.2382	97.1081	97.4021				13								15.81	14.83	14.12		14.33	13.97	13.78	14.2	14.6	14.87	14.25		13								9
15							97.3097	97.3706	94.9989		96.9817	96.3516	96.1179	95.5595	96.4749	97.6087	97.591				14	15.93	15.75	15.47	15.66	15.75	15.69		15.45	14.3	13.68		13.71	13.75	13.71	13.49	13.83	14.1	13.73		14	10.72	10.89	10.87	10.44	11.03	10.81		9.85
16							97.9617	97.5902	95.4409		97.1127	95.8475	95.6171	95.2493	96.2349	97.6759	97.5031				15								15.12	14.16	13.6		13.59	13.61	13.64	13.34	13.75	13.81	13.41		15								8.9
17							98.1477	97.6116	95.2381		97.0456	95.8563	95.4876	95.1997	96.0847	97.8165	97.4608				16	15.48	15.54	14.88	15.04	15.4	15.02		14.55	13.94	13.53		13.34	13.3	13.2	13.15	13.27	13.41	13.09		16								8.91
18	95.9154	94.066	94.9842	96.0737	94.9142	96.2699	98.0443	98.1217	96.5275		97.3996	95.6642	95.0199	94.6615	95.5756	97.3299	97.1154				17								14.32	13.88	13.79		13.57	13.28	13.19	13.19	13.13	13.36	12.99		17								8.95
19	94.9414	95.2624	95.8785	95.8612	96.2015	96.1898	97.9692	97.8679	96.8814		97.2628	96.921	96.6358	96.065	96.6715	98.0076	97.6174				18	13.73	13.36	12.8	13.2	13.11	12.83		14.1	13.65	13.82		13.44	13.55	13.29	13.48	13.35	13.4	13.02		18	10.48	10.26	10.05	10.19	10.37	10.35		9.27
20	96.0348	95.5561	95.9287	96.5933	96.2643	97.0504	97.6906	97.7971	97.4042		96.5701	96.9644	96.4689	96.077	96.4589	97.5635	97.6964				19	12.87	12.44	12.18	12.17	12.62	12.01		14.08	13.54	14.03		13.21	13.64	13.55	13.64	13.42	13.17	13.15		19	10.21	9.99	9.75	9.81	10.09	10.12		9.19
21	93.8853	94.6203	95.2807	95.9826	95.1762	96.0709	97.9778	96.2298	96.9136		93.5048	95.4105	95.9435	95.3516	96.0732	97.2972	96.9236				20	13.06	12.88	12.27	12.34	12.97	12.53		13.67	13.1	13.82		11.57	13.69	13.49	13.41	13.23	12.82	12.89		20	9.88	9.88	9.8	9.84	9.91	9.89		9.22
22	93.8371	94.7365	96.1152	96.8055	96.2843	96.5335		95.4634	96.8483		90.7409	96.1738	95.6732	95.8109	96.2724	97.4723	96.8039				21	12.73	12.57	11.59	11.65	11.74	11.45		13.71	12.66	13.93		10.97	13.94	13.72	13.66	13.21	12.92	13.1		21	9.92	10	9.93	9.98	10.04	9.86		9.16
23	96.5337	96.3357	97.1308	97.654	96.6064	96.7658						97.627	97.7402	97.3036	97.7696	98.4793	98.1695				22	12.89	12.66	11.58	11.44	11.49	11.11		13.49	13.51	14		11.83	13.77	13.53	13.53	13.14	12.95	13.15		22	10.03	9.88	9.64	9.56	9.8	9.83
24	93.9319	92.3423	95.0843	95.1944	94.1918	94.0153						96.3013	98.0807	97.6043	98.2836	98.7789	98.6743				23	12.96	12.39	11.43	10.9	11.15	10.87							14.39	13.77	14	13.52	13.17	13.39		23	9.97	9.78	9	9.01	9.27	9.09
25												93.4868	97.0032	96.7182	97.8641	98.3221	98.3491				24	13.05	12.84	11.09	11.06	11.19	10.87							13.56	13.34	13.47	13.28	12.74	12.97		24	10.54	10.21	9.83	9.69	9.74	9.71
																					25													12.91	13.24	13.41	13.17	12.99	12.95		25
[truncated: 10 more columns]

## Sheet: pH daily monitoring
pH																									DO
Day	Experiment 1 ambrtm(30min settling/1VVD)						Experiment 2 ambrtm(33.5min settling/1VVD)						Experiment 2 ambrtm(37min settling/1VVD)						Experiment 1 5L bench scale						Day	Experiment 1 ambrtm(30min settling/1VVD)						Experiment 2 ambrtm(33.5min settling/1VVD)						Experiment 2 ambrtm(37min settling/1VVD)
	V1	V2	V3	V4	V5	V6	V1	V2	V3	V4	V5	V6	V1	V2	V3	V4	V5	V6	V1	V2						V1	V2	V3	V4	V5	V6	V1	V2	V3	V4	V5	V6	V1	V2	V3	V4	V5	V6	V1	V2
0	7.31976	7.32177	7.3207	7.32099	7.32219	7.32013		7.3	7.31	7.3		7.3	7.3	7.3	7.3	7.31	7.31	7.3	7.29	7.3					0	79.4359	79.4052	79.7457	79.8104	79.856	79.9201		82.77	81.44	82.84		83.1	82.09	82.81	82.93	82.21	82.59	83.26	67.5	73
1	7.29608	7.29468	7.29619	7.29575	7.2964	7.29677		7.3	7.29	7.29		7.29	7.29	7.29	7.29	7.29	7.29	7.29	7.29	7.29					1	69.2706	67.6244	68.6716	69.1397	69.8296	70.2645		75.76	65.33	75.86		76.23	71.38	75.23	75.73	74.93	74.37	75.3	48.6	54.8
2	7.29661	7.2974	7.2963	7.2962	7.29602	7.29652		7.3	7.29	7.3		7.3	7.3	7.3	7.29	7.29	7.3	7.3	7.3	7.3					2	55.8732	54.0781	54.8709	55.2337	57.1012	58.6533		67.64	54.53	68.91		68.26	66.51	67.15	68.11	67.02	66.71	66.76	47.8	46.8
3	7.29415	7.29364	7.29329	7.29571	7.29399	7.29521		7.29	7.27	7.29		7.29	7.29	7.29	7.29	7.29	7.29	7.29	7.29	7.3					3	49.2522	48.4979	48.9541	49.0113	49.5836	49.9865		50.08	46.8	49.9		50.58	48.99	49.34	50.03	49.55	50.1	50.62	48.5	45.3
4	7.2864	7.28623	7.28592	7.28782	7.28804	7.29051		7.29	7.21	7.28		7.28	7.28	7.29	7.28	7.29	7.29	7.3	7.3	7.29					4	48.0017	47.669	48.2363	48.2779	48.6701	48.4197		49.31	47.94	50.22		51.73	48.8	49.58	49.57	50.13	50.29	50.39	49.2	49.7
5	7.26487	7.25247	7.26756	7.26578	7.27293	7.26955		7.27	7.24	7.26		7.26	7.25	7.24	7.25	7.25	7.26	7.26	7.3	7.29					5	45.5533	43.6868	44.3717	44.5939	45.5627	44.6242		45.77	44.01	45.89		47.96	46.67	45.5	45.89	45.85	45.89	48.21	48.5	49.5
6	7.2466	7.24387	7.24746	7.25107	7.24457	7.24477		7.24	7.23	7.25		7.24	7.22	7.21	7.23	7.23	7.22	7.24	7.29	7.29					6	45.0203	43.7769	44.4128	43.9423	45.4963	45.8009		45.69	43.91	45.04		45.39	42.95	42.27	43.53	42.72	43.27	44.66	50.5	50
7	7.23227	7.22846	7.23163	7.22947	7.23592	7.24284		7.23	7.19	7.21		7.21	7.2	7.2	7.22	7.22	7.21	7.21	7.23	7.29					7	45.3591	45.8741	45.0088	44.703	44.7372	46.0807		46.21	44.77	44.42		45.12	45.89	45.44	43.77	44.2	43.25	43.41	49.4	49
8	7.21669	7.20428	7.19022	7.19893	7.21759	7.20895		7.2	7.18	7.09		7.15	7.14	7.14	7.15	7.16	7.18	7.18	7.22	7.18					8	49.2815	48.9765	48.3943	47.3094	47.3848	48.784		47.09	46.44	44.1		44.87	46.73	45.33	45.38	45.43	43.8	44
9	7.17799	7.1649	7.1399	7.15611	7.17904	7.16832		7.12	7.1	7.02		7.04	7.05	7.05	7.06	7.1	7.11	7.11	6.99	7.08					9	45.0952	45.7805	42.8753	42.2265	42.5479	42.6129		48.22	45.8	45.72		44.02	48.54	46.92	49.23	47.93	46.96	46.44	51.5	44
10	7.10895	7.08369	7.06326	7.07874	7.10257	7.09562		7.03	7.02	7.11		6.97	6.97	6.97	6.97	6.98	7	7	7.3	7.29					10	50.8507	49.5756	49.1894	48.4214	47.3643	47.7975		53.19	50.23	53.59		51.16	49.58	48.5	48.37	48.84	47.69	45.57	48.1	48.9
11	7.04875	7.05037	7.01994	7.0466	7.06463	7.04788		6.97	6.96	6.97		6.93	6.93	6.93	6.93	6.96	6.95	6.97	7.3	7.3					11	46.8621	46.7559	47.6757	46.3542	45.5546	44.6047		50.07	46.35	51.54		47.25	47.76	48.09	48.26	48.05	46.91	45.56	49.4	50.9
12	6.97162	6.96635	6.93231	6.95691	6.96904	6.97072		6.95	6.95	6.9		6.94	6.94	6.93	6.91	6.92	6.94	6.94	7.3	7.31					12	52.8744	51.5518	51.7031	49.8005	49.1144	48.6334		48.38	47.07	47.42		46.13	48.4	47.74	48.43	47.6	47.38	46.43	51.6	46.8
13	6.95637	6.96544	6.92218	6.95915	6.95498	6.9654		6.92	6.94	6.94		6.94	6.95	6.95	6.91	6.93	6.93	6.93	7.31	7.3					13	47.8955	46.7565	47.3041	47.2279	46.4779	47.3989		48.45	48.52	48.41		47.41	47.08	46.32	46.01	46.77	45.6	46.26	46.9	52.4
14	6.89317	6.88401	6.86055	6.86677	6.87523	6.88606		6.93	6.94	6.96		6.94	6.97	6.95	6.94	6.94	6.94	6.95	7.3	7.3					14	49.6915	49.5882	48.2298	49.3053	47.684	47.1269		48.04	49.22	48.28		47.39	47.57	47.1	46.8	48.09	48.23	46.13	49	52.6
15	6.91699	6.95339	6.91194	6.9385	6.93934	6.94075		6.94	6.98	6.98		6.97	6.96	6.95	6.93	6.93	6.92	6.95	7.31	7.31					15	48.4481	42.2814	45.6069	37.9513	38.4072	45.6747		49.3	47.46	48.21		48.47	46.29	46.08	45.21	45.93	44.92	44.57	49.6	49.5
16	6.87266	6.88401	6.86411	6.87589	6.87775	6.88379		6.94	6.98	6.98		6.96	6.98	6.98	6.95	6.96	6.97	6.99	7.29	7.29					16	49.4359	49.5112	48.8397	49.0117	49.5358	47.2317		45.86	45.41	48.25		46.83	47.58	48.55	47.53	47.26	45.84	46.8	44.9	44.1
17	6.92538	6.9264	6.93208	6.91481	6.91881	6.93847		6.98	6.97	7		6.98	6.99	6.98	6.95	6.95	6.95	6.97	7.3	7.3					17	46.0121	40.2128	42.44	36.8762	35.6133	38.9764		47.15	49.11	48.18		47	44.83	45.57	44.53	44.16	44.01	43.75	49.3	48.9
18	6.87081	6.8861	6.87286	6.87902	6.88651	6.89589		6.93	6.95	6.97		6.97	6.99	6.96	6.96	6.94	6.95	6.97	7.29	7.29					18	49.4269	48.4825	49.4381	48.6374	47.5999	46.9057		50.78	46.65	46.94		46.22	46.49	46.27	45.84	46.16	44.4	46.9	45.7	44.4
19	6.9311	6.95953	6.92266	6.92876	6.91503	6.93246		6.91	6.91	6.96		6.97	6.93	6.93	6.9	6.88	6.87	6.89	7.3	7.29					19	44.2901	39.1398	45.1853	40.0259	39.7579	43.6379		48.6	51.64	48.65		48.49	49	48.22	49.78	50.2	50.37	49.15
20	6.93733	6.95582	6.87678	6.89382	6.90211	6.9138		6.91	6.91	6.92		6.98	6.95	6.93	6.9	6.89	6.89	6.92							20	50.7901	50.4426	50.2911	48.9623	48.1659	48.5834		48.36	48.77	50.06		48.78	48.8	49.77	48.33	48.48	47.87	45.79
21	7.00798	7.03943	6.96954	6.97487	6.97756	6.97817		6.93	6.95	6.91		7.1	6.92	6.91	6.9	6.88	6.9	6.91							21	50.6576	49.4919	44.1096	41.1469	42.3505	43.6396		48.99	51.38	49.03		53.77	49.44	48.13	49.12	47.34	47.7	47.58
22	7.01821	7.02358	6.95386	6.93763	6.93986	6.91905		6.98	6.94	6.9		7.19	6.92	6.93	6.91	6.93	6.93	6.94							22	51.2724	49.5595	47.1222	47.9411	46.4945	46.5579		39.91	39.91	37.55		53.63	44.69	43.41	45.79	44.89	41.81	42.99
23	7.01835	7.01446	6.96746	6.98421	6.977	6.91554		7.01	6.92	6.86		7.21	6.91	6.91	6.92	6.9	6.92	6.92							23	46.2545	45.8483	45.7821	44.9649	45.4253	44.4684							46.03	46.35	47.24	47.62	47.1	46.36
24	6.99682	7.01959	6.91362	6.92397	6.89675	6.90091		7.01	6.92	6.86		7.21	6.94	6.93	6.92	6.92	6.93	6.95							24													45.68	45.66	46.28	46.82	45.91	46.55
25								7.01	6.92	6.86		7.21	6.96	6.92	6.9	6.89	6.9	6.91							25													42.47	37.47	38.72	36.49	39.18	39.54

## Sheet: Glucose and Lactate
Glucose																													Lactate
Day	Experiment 1 ambrtm(30min settling/1VVD)								Experiment 2 ambrtm(33.5min settling/1VVD)								Experiment 2 ambrtm(37min settling/1VVD)								Experiment 1 5L STR/ATF				Day	Experiment 1 ambrtm(30min settling/1VVD)								Experiment 2 ambrtm(33.5min settling/1VVD)								Experiment 2 ambrtm(37min settling/1VVD)
	V1	V2	V3	V4	V5	V6			V1	V2	V3	V4	V5	V6			V1	V2	V3	V4	V5	V6			V1	V2				V1	V2	V3	V4	V5	V6			V1	V2	V3	V4	V5	V6			V1	V2	V3	V4
0																									4.59	4.37			0
1										3.71	3.74	3.72		3.91			3.75	3.77	3.78	3.7					4.29	4.13			1										0.47	0.48	0.47		0.48			0.53	0.53	0.53	0.52
2	4.78	5.27	5.43	5.49	5.32	4.65				3.25	3.21	3.38		3.61			3.51	3.42	3.42	3.48	3.55	3.54			3.86	3.66			2	0.419179	0.458374	0.473574	0.460084	0.45775	0.391951				0.59	0.58	0.6		0.67			0.77	0.74	0.75	0.7
3	3.94	4.07	4.05	4.19	4.05	3.91				2.33	2.31	2.54		2.29			2.04	1.97	1.99	2.22	2.06	2.02			2.45	2.39			3	0.434518	0.447885	0.460084	0.451379	0.436497	0.417565				1.12	1.12	1.15		1.25			1.38	1.36	1.38	1.24
4	2.92	2.78	2.7	2.8	2.93	3.14				0.382744	0.457286	0.466474		0.07638			0.0212767	0.0202863	0.0272706	0.214272	0.0830838	0.0292736			0.54	0.45			4	0.685705	0.702566	0.726299	0.691231	0.64461	0.592295	0.673784	0.0480092		2.83253	2.60352	2.97566		1.96196	2.59342	0.448006	3.21127	2.87868	3.27174	2.95855
5										12.6726	13.3099	14.1442		14.6698			15.557	15.1023	14.5851	14.1552	13.1955	13.7491			6.79	7.06			5										2.06249	2.10633	2.43924		2.63301			2.90816	2.718	2.64279	2.32074
6	3.72	3.31	2.02	4.26	8.04	7.94																			8.04	8.4			6	0.58	0.56	0.36	0.67	1.13	0.94				1.47852	1.68872	2.00538		2.08277			2.07986	2.14801	1.96083	1.8124
7	5.95	7.24	4.69	7.3	6.22	7.36				14.0662	14.1517	13.1831		10.0155			13.5217	14.3119	14.4521	14.923	14.3432	13.75			6.43	6.84			7	0.44	0.59	0.4	0.56	0.44	0.5				0.963604	1.01896	1.17287		0.94507			1.20352	1.28995	1.20413	1.1432
8	9.76	9.92	11	6.99	13.3	14.3				12.4383	11.597	11.8281		9.2187			11.9014	11.1279	11.6306	13.5221	12.3996	11.6742			4.11	4.49			8	0.76	0.83	0.94	0.62	0.93	0.98				1.00933	1.06439	1.03987		1.04787			1.3423	1.22937	1.18642	1.26904
9	11.8	11.1	9.94	12.4	11.5	11.7				12.0662	11.2073	11.8416		8.06932			11.7531	11.9863	12.1378	10.2319	12.1046	10.9608			1.58	2.06			9	1.08	1.1	1.06	1.21	1.09	1.1				1.23384	1.46851	1.04497		1.19312			1.68682	1.69412	1.5541	1.24156
10	15.1	14.5	6.94	8.47	7.04	14.3				10.0713	9.1338	8.88096		8.94312			9.83377	9.2297	9.76696	9.82773	9.82623	8.85561			0.3	0.28			10	1.42	1.49	0.74	0.87	0.7	1.46				1.37268	1.53059	2.14685		1.4086			1.84116	1.6672	1.60438	1.55473
11	14	13.2	8.96	10.5	13.3	11.5				8.41852	6.92868	7.50014		7.39954			8.78648	8.10108	8.73263	7.88348	8.15342	7.11802			0.45	0.36			11	1.42	1.44	1.03	1.17	1.43	1.22				1.24616	1.40391	2.13584		1.17522			1.56657	1.43488	1.45225	1.3117
12	13	11.9	6.29	6.66	6.76	5.22				5.63	4.76	6.87		5.14			7.33	6.64	6.26	5.98	5.44	5.74			0.33	0.25			12	1.6	1.63	0.93	0.95	0.93	0.7				0.86	0.94	1.32		0.96			1.34	1.13	1	0.94
13	8.99	8.91	8.28	9.01	9.78	9.52				4.65	4.55	6.58		4.58			5.9	6.16	5.49	5.45	4.99	5.07			0.53	0.48			13	1.04	1.14	1.09	1.16	1.25	1.13				0.73	0.78	1.01		0.91			0.97	1.01	0.99	0.89
14	4.82	4.82	4.08	3.85	4.03	8.73				4.25	4.55	7.27		4.77			7	6.79	5.91	5.26	4.66	5.16			0.43	0.35			14	0.83	1.1	1	1.01	0.97	1.62				0.74	0.78	0.92		0.9			0.94	0.95	0.99	0.96
15	9.4	6.34	5.86	6	5.76	6.03				4.36	4.48	7.47		5.3			6.32	6.84	6.95	5.84	3.92	4.76			0.62	0.6			15	1.19	1.02	1	1.04	1.02	1.04				0.78	0.8	0.99		0.86			0.83	0.93	1.02	1.03
16	4.78	4.35	4.14	3.27	3.33	3.14				3.53	4.36	7.17		5.13			7.35	6.74	6.62	5.65	4.46	5.33			0.82	0.69			16	1.44	1.84	1.7	1.62	1.65	1.44				0.7	0.87	0.96		0.74			1	0.97	0.94	0.92
17	7.26	5.69	5.96	5.77	5.68	5.39				2.48	3.94	7.11		4.42			7.26	6.98	6.29	5.07	3.93	4.74			0.52	0.74			17	1.42	1.31	1.24	1.28	1.42	1.46				0.83	0.84	0.86		0.77			0.9	0.9	0.87	0.89
18	2.28	2.13	2.09	2.02	2.02	1.35				2.54	3.55	6.79		4.23			6.53	6.56	6.59	4.86	3.51	4.63			0.78	0.68			18	0.74	0.78	0.75	0.85	0.94	0.54				0.77	0.77	0.88		0.84			0.94	0.91	0.98	0.97
19	3.58	3.79	3.68	3.53	3.36	3.76				2.49	3.3	6.14		4.7			6.78	6.24	6.33	5.26	3.72	4.67			0.75	0.68			19	0.59	0.63	0.55	0.59	0.63	0.77				0.8	0.75	0.99		0.92			0.87	0.79	0.72	0.73
20	2.41	2.32	2.81	1.84	1.91	2				2.62223	3.60263	6.04187		6.39413			7.5073	6.74902	6.81347	5.26751	3.90144	4.69885							20	0.83	0.9	0.77	0.62	0.63	0.7				0.921507	0.918858	0.968512		0.904571			0.859474	0.832538	0.764888	0.846169
21	2.69	2.84	3.37	3.43	3.41	3.4				3.3803	5.13777	5.27962		8.23593			6.95988	6.11766	6.8089	5.13447	4.2821	4.92738							21	0.76	0.72	0.54	0.62	0.66	0.72				0.617411	0.696127	0.879839		1.17677			0.806761	0.798707	0.772077	0.765684
22	7.59	7.76	6.97	6.55	6.45	6.23				0	7.10048	4.78852		9.56536			6.38938	5.91041	5.76683	4.66677	3.99654	4.46444							22	1.59695	1.74703	1.75455	1.8774	1.8311	1.70753				0	0.878283	0.932739		1.523			0.78184	0.916568	0.786654	0.757542
23	9.62	8.76	7.3	7.14	6.9	6.23											6.26047	5.28635	5.41701	4.52202	3.96106	4.22095							23	1.63	1.64	1.34	1.23	1.31	1.6											1.23265	1.28537	1.26186	1.10004
24	9.52	8.63	6.65	6.3	6.2	5.62											5.37317	4.68691	4.74699	3.78767	3.43572	3.75682							24	1.75	1.85	1.57	1.61	1.74	2.06											1.42233	1.28103	1.26853	1.08899
25	9.74	9.24	7.71	7.46	6.7	7.16											6.36977	4.15447	4.32356	3.25426	2.71941	3.05734							25	1.83	1.92	1.33	1.43	1.88	1.86											1.29452	1.22983	1.17159	1.20138
[truncated: 6 more columns]

## Sheet: Scaled amino acids
AAA		Experiment 1 ambrtm(30min settling/1VVD)						Experiment 2 ambrtm(33.5min settling/1VVD)						Experiment 2 ambrtm(37min settling/1VVD)						Experiment 1 5L bench scale
AAA	Day	v1	v2	v3	v4	v5	v6	v1	v2	v3	v4	v5	v6	v1	v2	v3	v4	v5	v6	v1	v2
Asp	6	168.471	258.028	199.025	176.884	180.068	178.43		192.126	204.448	157.061		169.426	193.326	278.167	214.813	186.559	191.633	205.029	150.605	191.987
Glu	6	185.002	290.06	224.745	201.469	204.151	203.001		236.869	249.732	187.344		206.26	227.38	332.682	266.659	231.495	238.239	254.32	169.821	217.784
Ser	6	88.3503	136.3	105.134	96.8525	99.3703	101.245		114.883	121.505	88.5701		97.1707	109.786	157.796	127.388	112.11	115.213	121.968	63.2794	87.6557
Asn	6	298.093	457.412	364.648	342.267	357.697	358.787		460.856	457.727	336.505		368.889	436.009	595.318	527.814	450.72	476.618	482.83	129.461	196.985
Gly	6	31.3722	52.1151	39.7972	34.5027	33.8505	32.5914		45.0121	48.9043	35.9494		41.352	45.0983	68.5627	52.5627	44.9026	46.1464	49.809	37.7301	48.8674
Gln	6	43.5012	72.2284	53.2731	50.0363	49.0389	50.8681		88.5414	105.28	71.0741		80.1567	77.2278	128.061	95.8604	89.6186	91.7024	100.424	63.2664	91.3163
His	6	52.2549	86.8693	65.3864	58.1056	58.6841	58.3757		74.3575	79.7706	57.825		63.9756	72.626	108.178	85.3024	72.5971	75.2345	82.3645	45.3458	63.2847
NH3	6	17.4658	23.8174	18.4572	15.6805	15.9514	14.5089		19.6535	21.3068	14.7939		17.0034	18.0253	28.7615	21.5815	18.4723	18.8311	20.3784	16.2771	21.6666
Thr	6	87.1859	137.945	106.129	95.8827	96.7485	96.6812		118.443	126.204	92.845		103.001	114.784	167.735	133.307	116.033	119.406	128.133	76.6305	102.689
Arg	6	154.348	245.564	188.303	169.434	171.097	170.689		234.43	249.318	183.901		202.518	225.243	329.59	264.47	227.702	234.512	256.02	149.887	201.48
Ala	6	68.3057	111.738	85.8818	74.8348	73.2413	70.3068		91.1324	99.2237	73.3023		84.5415	89.1059	138.329	106.478	91.7231	93.8483	102.122	92.2081	113.387
Pro	6	102.87	161.994	125.198	112.984	113.824	113.997		115.119	122.916	90.0116		100.072	111.347	162.982	129.567	112.913	116.168	123.775	79.3508	104.839
Tyr	6	66.4422	110.845	82.0942	73.9822	74.0395	75.5119		100.279	102.905	73.8892		86.007	93.9646	141.095	113.796	98.4481	102.005	110.339	59.3773	83.2861
Cys2	6	23.8792	41.1431	30.3587	26.6334	28.0159	28.2352		34.3677	36.4757	25.1567		28.403	33.289	50.3637	39.7303	33.4794	34.8432	38.2574	15.1684	23.8199
Val	6	122.302	192.1	148.549	134.482	135.407	135.14		177.018	188.551	139.48		154.446	171.687	248.864	199.104	173.822	178.71	191.41	115.315	154.012
Met	6	21.8673	38.2897	28.2268	24.7744	25.0429	24.9456		33.7148	36.0609	25.0377		28.4513	32.1903	49.7319	38.9929	33.0115	34.1216	37.0498	18.0302	26.8487
lle	6	150.158	235.178	182.13	164.713	165.648	165.825		226.773	241.32	179.03		197.916	218.872	317.823	254.886	221.923	228.227	245.026	148.773	198.134
Leu	6	188.639	294.289	228.808	207.386	208.408	208.732		279.597	296.884	220.38		243.653	269.572	390.175	314.201	273.818	281.617	301.511	178.389	237.786
Lys	6	134.935	212.463	163.312	146.991	149.073	147.99		182.362	193.599	144.535		158.315	177.881	258.757	206.593	178.701	184.313	199.935	116.108	154.796
Phe	6	56.9659	92.6101	70.3427	63.2402	63.7509	63.8551		84.9355	90.5889	65.4164		73.1939	81.7697	121.189	96.3873	83.0178	85.6744	92.5647	50.8838	70.547
Trp	6	105.862	170.464	130.617	117.536	117.998	117.924		137.146	146.549	107.428		119.493	132.074	195.059	155.606	134.178	138.43	150.105	92.3996	124.431
Asp	9																			110.643	142.805
Glu	9																			141.339	176.913
Ser	9																			33.2538	46.2463
Asn	9																			1.09324	7.98084
Gly	9																			60.7636	72.7938
Gln	9																			94.8753	116.621
His	9																			48.3274	60.0292
NH3	9																			15.2135	16.0115
Thr	9																			77.7407	94.5185
Arg	9																			169.593	205.213
Ala	9																			212.523	242.934
Pro	9																			74.9352	90.3024
Tyr	9																			48.6138	62.1524
Cys2	9																			8.83066	14.4076
Val	9																			117.954	143.46
Met	9																			14.5215	19.5187
lle	9																			164.654	198.529
Leu	9																			174.104	210.914
Lys	9																			111.972	135.604
Phe	9																			45.244	57.0031
Trp	9																			98.006	119.077
Asp	12	176.418	206.267	210.384	314.259	267.701	219.654		119.983	142.578	190.079		233.897	224.935	187.65	184.086	176.446	125.976	150.686	141.028	166.962
Glu	12	197.215	230.96	235.648	352.471	296.308	247.371		162.812	199.665	227.184		317.727	276.874	236.171	239.551	235.186	170.753	203.057	104.143	128.681
Ser	12	92.7589	105.402	106.026	168.298	139.236	117.761		56.9321	65.6956	85.3282		101.994	102.006	86.476	85.9732	83.0295	58.8456	70.7438	16.4656	22.6464
Asn	12	213.098	178.29	150.697	252.033	224.817	180.881		34.9085	38.3237	101.073		68.9965	133.714	95.189	80.9841	65.2031	39.2553	50.4615	0.484279	2.10257
Gly	12	47.7781	58.6526	60.8441	95.0752	77.9454	65.3736		40.5947	49.4584	49.5701		78.1386	63.504	54.1682	54.2568	54.5879	39.767	48.0657	116.995	132.05
Gln	12	240.33	322.256	364.15	562.233	443.637	393.854		282.368	320.812	286.202		506.203	385.867	351.353	364.184	375.206	282.726	329.418	8.03165	15.0521
His	12	68.6941	83.1312	85.8534	140.034	111.732	94.4949		52.5587	63.2747	70.6383		103.501	88.6301	74.8295	75.5101	75.3362	53.3931	65.9129	45.737	55.7871
NH3	12	14.5769	17.8337	21.0919	31.9236	26.6288	20.7431		15.6052	18.814	20.0764		31.3223	23.6718	21.0197	21.7493	21.9847	15.977	18.6265	38.1984	42.4827
Thr	12	107.766	127.196	130.722	203.844	167.72	142.079		83.1893	98.1409	108.633		153.859	133.759	114.912	115.963	115.444	84.3371	100.736	69.234	81.7249
Arg	12	221.182	263.603	271.736	429.744	348.237	296.143		174.438	202.501	218.029		315.209	269.011	230.826	237.996	238.192	175.793	208.29	162.255	191.401
Ala	12	97.4147	125.704	133.071	199.336	164.1	140.065		120.056	148.881	131.033		209.21	157.285	141.671	147.854	153.751	115.959	131.798	14.7607	18.1151
Pro	12	101.751	120.245	123.423	193.194	158.739	134.698		77.0776	91.6562	101.859		144.392	125.604	108.021	108.27	107.447	78.3095	94.1463	68.5232	79.5646
Tyr	12	91.0039	110.654	111.918	183.857	146.924	122.328		61.2307	68.4255	85.0178		119.631	106.651	89.374	88.5941	87.4151	61.3445	75.1636	36.4505	44.7232
Cys2	12	26.5299	31.5675	31.8495	54.6463	42.989	34.8406		11.9469	6.96916	0.206463		13.1697	4.97497	1.1206	8.94504	11.7565	7.80359	8.21714	0.708395	3.22765
Val	12	165.421	194.575	199.509	309.554	254.966	217.194		125.361	144.965	159.823		225.51	195.531	168.053	170.39	170.305	125.357	148.842	105.042	123.834
Met	12	29.7884	36.2351	37.052	62.2559	49.4753	40.9485		18.6959	22.4037	26.9809		39.5458	34.9375	28.6015	28.8019	28.2363	18.8805	23.9	12.3169	15.3349
lle	12	212.441	251.239	258.59	399.313	328.69	280.504		168.403	195.179	210.391		301.509	256.384	221.399	225.365	226.895	168.679	199.389	159.836	188.284
Leu	12	255.196	299.968	307.636	474.66	391.561	333.543		193.411	222.09	246.786		343.935	300.24	257.677	260.981	261.081	193.384	228.628	147.097	173.232
Lys	12	167.49	195.29	200.688	303.028	257.85	217.734		125.389	147.989	169.554		236.993	209.242	178.895	179.474	176.529	128.293	152.054	112.611	131.039
Phe	12	77.536	92.4492	94.8438	152.656	122.89	103.391		53.6077	62.2789	71.7172		101.573	89.9611	75.7756	76.4703	75.8479	53.9414	65.5543	36.0889	43.279
Trp	12	124.354	149.3	154.503	246.712	198.108	167.68		96.2702	111.642	121.759		177.681	150.347	129.008	131.353	132.131	96.5619	115.769	86.7006	102.902
Asp	15	206.901	194.863	145.335	160.81	167.155	247.944		134.833	237.582	236.486		178.107	207.618	206.972	151.573	162.371	115.048	274.31	278.565	114.243
Glu	15	242.044	235.361	176.215	193.247	204.582	298.159		184.588	310.842	276.488		227.546	246.115	244.97	180.94	201.806	150.075	341.876	223.319	91.7937
Ser	15	98.7482	92.9106	67.8193	74.6112	79.8923	122.384		55.9589	99.4255	103.097		68.8863	84.5882	83.2603	61.9098	67.5496	46.1131	113.035	24.3748	7.04188
Asn	15	70.4245	50.0131	29.0011	31.414	37.8944	45.8348		25.7208	65.3752	132.798		60.8819	124.854	100.772	68.9891	57.3698	29.4492	90.9182	2.65166	-3.75258
Gly	15	62.1179	64.0868	47.3848	52.0633	56.245	86.4264		53.7553	90.322	70.3371		63.3794	62.1601	63.6121	46.6584	54.4334	41.0987	96.9009	204.512	81.5933
Gln	15	424.267	419.689	337.804	380.883	401.157	661.962		333.488	540.341	374.688		349.943	315.644	339.738	265.237	330.451	254.322	547.526	47.3254	11.4435
His	15	86.5672	86.8531	63.9001	71.9964	76.3156	121.136		62.4612	106.761	90.101		72.5239	77.5737	77.7281	55.9416	65.1503	46.8052	116.294	88.5146	30.1655
NH3	15	22.5203	22.9468	17.5436	21.0271	20.4712	36.2825		21.2541	31.6444	24.2489		21.2977	20.1832	20.6263	14.6038	17.4932	10.2123	27.8881	45.9545	21.6146
Thr	15	132.336	130.769	98.5452	109.137	116.466	179.028		95.2475	156.799	135.569		109.129	116.928	117.393	87.0143	99.1249	72.7799	169.671	125.322	48.1622
Arg	15	271.454	270.664	204.311	226.405	243.636	376.001		196.67	320.694	273.631		222.733	238.514	237.576	177.301	202.819	150.534	348.633	290.333	112.051
Ala	15	150.051	159.431	121.939	137.673	147.434	223.94		146.209	233.241	171.586		156.597	147.929	152.971	115.531	136.885	108.625	236.737	55.8921	21.1762
Pro	15	124.793	124.156	93.5535	103.054	110.113	169.214		90.8361	150.651	128.444		104.763	110.536	111.641	83.0487	95.1328	69.9195	163.389	129.283	49.4555
Tyr	15	106.543	105.466	75.5655	84.7781	91.829	144.692		66.9937	120.538	109.838		83.4378	93.5362	93.0171	66.3965	75.4514	50.5053	133.657	83.8144	25.3405
Cys2	15	26.5483	24.3273	15.0119	18.2425	20.9677	32.5354		0.963737	1.59946	-2.64342		0.294523	1.50369	1.43522	-2.55693	-2.5544	-2.27719	6.79511	29.2757	6.76979
Val	15	199.473	196.093	148.571	164.919	175.947	268.818		139.972	227.683	197.769		159.123	170.798	171.486	127.874	145.251	107.275	246.619	187.223	73.433
Met	15	35.4357	34.6722	24.4277	27.5514	29.879	49.3643		22.0276	42.0101	36.5815		27.7608	30.462	30.5139	21.0771	24.6349	16.2028	46.535	31.901	8.2428
lle	15	260.589	258.509	197.025	218.446	233.068	354.984		189.491	302.004	256.524		210.492	222.371	224.339	167.843	192.038	143.806	325.252	266.293	105.792
Leu	15	304.063	299.391	227.619	251.701	268.66	407.995		212.92	343.191	300.473		240.616	259.981	260.442	194.694	220.546	163.556	371.688	254.116	100.733
Lys	15	208.531	199.064	152.593	170.126	181.645	281.793		148.831	252.076	219.313		175.969	188.568	189.889	140.649	159.937	117.521	272.103	221.314	84.8638
Phe	15	91.2458	89.7594	66.0126	72.9941	78.5464	123.008		59.4993	103.06	91.6132		71.2317	78.388	78.3182	56.5384	64.3307	45.2741	113.179	75.7105	25.6122
Trp	15	151.714	150.958	113.154	125.504	134.671	210.288		108.87	178.969	151.486		122.631	130.009	130.856	96.5174	111.361	80.0783	192.5	150.197	55.3495
Asp	18	245.934	216.596	225.127	218.237	162.085	169.581		170.629	167.36	205.37		205.182	171.111	191.199	193.616	277.93	209.395	192.83	277.024	208.612
Glu	18	295.523	274.207	271.023	266.464	198.659	208.976		228.151	218.173	247.297		270.802	203.265	229.784	234.785	347.147	279.453	244.9	226.643	171.138
Ser	18	112.16	99.2016	99.645	101.144	72.7404	76.6422		58.5098	57.8137	82.2814		68.8713	65.6192	73.3151	75.844	104.238	74.4438	69.2661	20.8766	13.1367
Asn	18	38.0191	37.9716	39.393	43.9279	21.967	16.9938		16.0163	24.4363	75.8479		44.3092	73.7807	70.1392	75.4862	80.0141	43.3449	48.2966	2.61276	0.454501
Gly	18	88.5708	79.7924	81.7445	82.4341	62.4109	66.9061		82.6432	72.5654	67.032		84.9173	54.7603	64.0373	66.1701	104.997	92.0929	76.1012	145.657	104.816
Gln	18	563.808	465.481	504.659	553.764	405.775	455.28		412.174	375.755	358.407		412.446	272.773	330.496	348.603	564.023	485.675	405.465	100.739	66.3261
His	18	113.463	99.3309	101.034	101.866	74.5356	81.4686		83.6367	75.3077	44.0399		90.2577	62.7872	73.7943	75.981	118.49	97.5885	82.5065	71.9774	51.5199
NH3	18	26.283	23.8035	23.1475	24.8065	17.5285	20.276		32.6764	24.3686	21.333		23.3168	15.6406	18.5626	19.1038	31.449	25.5721	22.2231	48.1166	34.396
Thr	18	164.406	145.354	146.804	150.083	111.457	119.364		122.914	111.907	119.246		129.369	96.3081	110.553	113.848	172.34	140.968	121.694	104.96	76.5641
Arg	18	347.525	302.679	307.799	309.212	231.701	249.791		240.605	221.3	235.704		257.977	189.31	218.004	224.977	341.896	283.373	241.49	232.763	172.105
Ala	18	223.043	205.269	207.24	218.246	165.286	180.482		199.381	183.038	164.408		210.491	130.854	153.391	160.29	259.161	240.172	188.629	55.5521	41.6259
Pro	18	159.735	142.409	143.846	146.807	109.142	116.674		119.237	107.761	112.989		124.463	91.5216	105.89	108.666	165.441	137.296	117.075	107.182	77.5857
Tyr	18	136.614	118.014	118.672	121.947	88.2708	95.2582		87.0987	81.0049	94.1402		100.349	74.8532	86.3119	90.1713	135.968	105.159	93.1686	73.3957	50.0309
Cys2	18	11.4643	0.334127	-0.893578	-2.44105	-1.14523	-0.560643		5.80324	4.27262	13.5981		7.37743	11.6229	10.8775	7.61909	10.8118	3.59964	5.91693	25.9121	18.6981
Val	18	247.123	217.156	219.065	223.217	167.032	179.215		179.682	163.183	175.813		188.385	142.448	162.843	167.272	250.899	206.509	178.254	154.045	114.187
Met	18	46.022	39.9961	41.2167	40.667	29.486	31.9482		30.0189	27.4372	31.4961		34.2586	24.638	28.8078	30.1157	47.8221	37.1795	31.868	26.9334	18.0336
lle	18	322.644	283.063	284.973	290.234	218.632	233.608		243.393	218.955	228.638		248.334	185.271	212.403	217.005	329.507	274.709	235.39	208.489	155.733
Leu	18	373.672	328.511	330.191	337.633	254.247	270.068		268.521	245.348	265.241		280.298	216.01	245.494	251.062	374.777	307.437	266.801	205.672	153.696
Lys	18	263.833	233.648	239.914	246.017	181.499	194.783		193.413	176.401	191.43		207.282	155.689	177.864	182.78	276.525	224.361	194.828	180.385	133.051
Phe	18	115.033	100.981	101.89	103.147	75.6346	80.8524		76.9546	71.4018	80.5583		85.9376	64.8717	74.5173	76.6468	116.137	92.5265	80.3904	65.2596	46.2899
Trp	18	191.062	166.594	167.882	169.315	126.43	136.086		142.14	129.37	135.755		150.029	108.768	125.751	129.087	199.22	163.446	140.062	121.676	87.8855
Asp	21	175.264	248.986	224.026	200.553	207.889	204.756		164.106	208.061	121.809		235.744	172.643	227.85	195.739	156.296	143.27	158.496
Glu	21	241.959	575.184	488.874	456.98	336.281	277.9		199.055	244.02	160.009		220.646	214.808	285.722	242.856	196.427	181.673	197.946
Ser	21	76.3823	-2.31215	37.2109	51.1956	97.1887	100.603		55.1324	82.6132	50.6761		95.9669	70.2196	92.7714	81.2535	62.6679	55.0121	60.117
Asn	21	4.56711	-1.90325	-2.53954	5.98148	17.378	11.8209		36.1126	85.3961	33.7393		173.987	80.6901	96.8124	87.4889	58.5233	43.83	51.3263
Gly	21	76.4266	105.528	82.16	75.1272	81.1439	82.4953		75.3864	85.6998	45.6668		62.7143	59.0651	80.3851	68.9072	61.3288	64.2569	63.8873
Gln	21	476.761	-3.83033	-5.80083	-6.89149	353.841	546.135		429.061	444.234	286.624		196.321	333.921	471.289	412.37	385.293	390.761	390.086
His	21	85.4041	122.898	102.776	93.9412	100.599	102.549		75.6448	90.7039	52.8242		75.1083	69.7836	98.759	82.972	69.5785	69.45	71.0733
NH3	21	19.3989	74.9793	62.7133	55.2868	27.3797	21.7364		30.4554	31.964	19.8703		26.267	23.4787	32.502	26.5119	25.4333	26.7284	26.064
Thr	21	126.672	174.249	148.612	136.936	146.376	150.161		112.14	133.8	81.5852		113.722	105.99	143.588	123.666	104.907	103.101	106.166
Arg	21	263.995	364.407	305.28	281.009	305.105	311.013		232.539	269.567	166.168		222.883	214.096	294.04	252.285	214.745	212.452	216.9
Ala	21	186.565	247.917	183.099	174.298	191.366	196.283		144.852	164.046	106.526		118.463	127.73	176.766	147.521	130.766	134.764	133.939
Pro	21	126.22	176.477	147.815	136.442	144.652	148.844		109.973	130.718	77.8016		109.631	100.626	136.782	117.869	100.832	99.9437	102.2
Tyr	21	81.3645	140.017	118.178	109.506	117.994	121.233		82.1962	103.879	58.9677		93.2768	81.4708	112.11	95.7071	79.437	76.8976	79.8549
Cys2	21	-2.71001	-7.13062	-2.43396	-4.4297	7.02637	2.39884		3.61666	-3.46175	3.66813		-7.46452	6.67323	12.8896	13.1663	7.34645	4.02543	7.26559
Val	21	189.204	259.788	220.505	203.539	217.321	223.478		165.64	195.27	121.368		165.942	155.443	209.88	181.086	154.812	152.604	156.649
Met	21	33.808	49.6754	40.8737	39.0419	40.9553	42.191		28.024	36.0942	18.5923		31.2123	26.5163	38.301	32.2056	26.1533	25.3528	26.6304
lle	21	247.185	339.233	288.32	264.712	281.21	288.999		222.512	257.009	163.311		212.813	205.753	279.019	240.188	206.768	205.198	209.936
Leu	21	281.457	387.09	331.385	304.967	324.623	334.417		249.711	295.576	185.296		254.375	236.84	318.193	274.618	234.282	231.356	237.219
Lys	21	208.342	-7.79202	88.3905	176.877	239.903	247.88		181.143	216.127	128.27		185.521	168.843	228.578	196.182	166.976	163.114	169.48
Phe	21	84.5353	122.994	103.022	94.5253	100.504	103.058		72.061	88.8601	51.7431		77.5658	70.1192	96.0584	82.4468	68.1438	66.1515	68.8637
Trp	21	142.085	205.359	171.207	156.432	165.693	169.403		129.229	152.287	93.0372		124.775	119.647	164.611	140.631	119.574	118.054	121.227
Asp	24	231.415	262.787	224.546	338.036	295.514	198.003							131.655	143.599	147.326	209.442	164.401	150.524
Glu	24	225.045	265.908	382.718	573.524	326.457	266.908							167.794	184.392	190.437	265.853	206.442	190.589
Ser	24	91.9722	108.283	-3.49895	-2.49988	132.983	103.072							45.9789	51.0015	55.7801	76.558	56.2467	51.8978
Asn	24	106.71	90.2269	-4.66134	-2.80944	68.994	155.15							40.1481	38.1635	42.4287	53.7517	35.2909	32.9053
Gly	24	61.5878	75.8666	69.0328	105.6	98.9871	72.1987							47.6699	54.2559	57.1091	87.8422	74.5453	64.1911
Gln	24	280.201	356.467	-5.56943	5.07845	590.514	394.657							255.173	313.984	334.921	501.155	427.226	359.271
His	24	78.7643	95.9341	86.0628	133.538	122.621	89.7976							51.9598	59.4626	63.413	95.3846	76.0791	66.8505
NH3	24	14.9862	18.5995	52.7085	78.3418	26.9453	25.1544							14.0598	19.4655	19.1008	33.155	27.8797	24.4686
Thr	24	118.645	141.964	125.122	191.896	181.046	141.359							79.9427	91.7682	96.1384	141.363	114.515	100.772
Arg	24	241.569	291.438	255.854	391.987	369.309	284.863							164.075	188.454	197.6	288.85	235.067	207.294
Ala	24	136.311	171.668	166.612	253.563	243.469	187.419							114.372	133.049	139.161	207.511	169.953	150.826
Pro	24	114.491	138.027	125.299	192.071	178.375	139.843							76.34	87.7172	92.1911	135.839	110.778	97.1237
Tyr	24	99.5002	121.97	100.954	160.115	155.542	114.329							57.138	64.8387	69.2264	103.393	83.015	72.4317
Cys2	24	15.4658	6.88029	-7.6156	-7.52568	-6.78776	-8.20077							-4.27319	-0.640319	-1.21848	3.03045	0.723913	-0.382188
Val	24	177.202	210.762	186.773	283.546	264.767	207.017							118.133	135.124	141.089	205.216	167.28	147.428
Met	24	32.2477	39.8833	35.8638	55.4376	50.9912	34.8408							17.5098	20.453	22.3148	34.9551	26.8818	23.2457
lle	24	226.881	269.933	239.396	362.019	335.946	260.705							159.392	184.269	191.166	278.703	227.19	199.774
Leu	24	267.23	317.219	279.526	423.372	395.023	310.879							181.274	207.268	215.269	311.485	253.037	223.42
Lys	24	189.076	222.06	-8.30182	-8.33919	287.864	67.6677							125.538	142.335	148.624	218.39	175.63	156.068
Phe	24	83.0347	101.376	88.5713	137.929	128	96.8284							50.618	57.7425	61.3469	90.5036	72.0709	63.0522
Trp	24	133.077	161.778	144.668	221.876	202.504	146.298							88.8573	103.711	108.834	161.281	129.859	112.75

## Sheet: Titre and Monomer
Titre																									monomer pre proteinA purification
Day	Experiment 1 ambrtm(30min settling/1VVD)						Experiment 2 ambrtm(33.5min settling/1VVD)						Experiment 2 ambrtm(37min settling/1VVD)						Experiment 1 5L bench scale						EXP1 Micro scale	A13	A14	A15	A16	A17	A18	EXP1 Bench scale	#1	#2		EXP 2A	A01	A02	A03	A04	A05	A06	EXP2B	A13	A14	A15	A16	A17	A18
	V1	V2	V3	V4	V5	V6	V1	V2	V3	V4	V5	V6	V1	V2	V3	V4	V5	V6	V1	V2					d19	62.08	60.29	60.63	61	61.45	60.44	D14	44.21	45.31		D19		53.41	55.13	65.53		44.21	D24	40.13	56.58	57.22	56.37	54.71	55.07
0
1
2
3
4
5	0	6.1	5.4	0	4.7	0		36.4	36.7	35.7		38.7	38.2	38.7	37	37.9	37.5	36.1	19.3	17.3
6	9.35	9.3	10.75	9.9	11.65	11.2		41.8	41.9	40.5		36.4	37.5	40.6	39	39.4	42.5	38.1	25.7	26.5
7	15	17.85	13.6	14.1	15.4	14.25		45.5	50.6	51.1		49.6	41.5	47.6	45.6	45.8	49.1	47.5	56.9	45.9
8	22.85	28.9	29	29.7	30.7	32.85		57	62.6	48.9		59	52.3	58.7	53.3	55	56.7	60.5	119.1	97.7
9	31.7	38.65	32.55	35.5	35.3	38.85		73.6	79	77.8		80.1	72.9	80.7	74.8	71.5	77.6	73.8	186.9	133.6
10	40.75	43.6	52	51	56	41.95		100.2	126.4	110.8		129.2	108.2	121.3	120.2	110.2	0	100.5	228.5	155.8
11	42.7	51.5	57.5	60	52	49.35		142.9	174.4	148.3		167.7	138.5	136.2	0	140.3	159	146.7	280	177.5
12	58	86	99.5	93.5	91.5	69		207.9	226.7	178.8		199.7	188.1	182.7	191.9	184.2	180.1	185.3	288	202.8
13	91.5	105	128	136	103.5	122.5		245.6	235	165.7		215.5	131.1	176.4	187	218.9	218.3	198.2	258.9	246.5
14	106	114	127	105	103	97		270.5	260.3	195.4		239.8	154.3	181.2	206.8	234.3	246.2	224.4	324.8	313.5
15	126	145	129	199	148	146		313.2	241.2	202.1		252.1	145.4	206.2	233	269.2	196	209.7	220	198
16	123	149	152.5	172	198	150.5		262.1	256.4	168.9		236.7	167.2	185.8	211.1	237.4	261	230.2	199	240
17	170.5	138	149.5	122.5	150	154		240.2	245.8	168.5		190.6	157.1	202.1	204.4	220.1	245	205.7	285.1	372.1
18	152	148.5	150	167.5	153.5	128.5		272.5	238.3	198.9		254.3	198.5	210.2	212.3	239.3	272.1	227.6	288	403.6
19	171	167	156.5	167	179.5	187		284.3	267.4	189.5		210.3	182.7	194.7	197.6	222.8	244.2	220.6	257.3	405.3
20	215	204.5	187	186.5	165.5	174		283.1	272.5	243.9		192.3	186.2	223.8	234.2	269.9	292.4	273.2
21	124.5	113.5	142.5	152.5	137	145.5		255.6	208.1	251.4		114	206.1	242.9	227	264.8	254.8	251.1
22	111	103.5	114.5	139.5	167.5	121.5			152.5	259.8		70.3	233	255.5	259.2	268.8	264.1	266.5
23	98	107	118	115	105.5	106							235.2	261	251.8	266.9	262.4	259
24	121	120.5	135.5	133	118.5	149							262.8	285.6	285.4	311.5	280.9	273.3
25													234.6	286.7	297.4	328.2	321.2	311.2
